# Supplementary material for: The clinical characteristics and SARS‐CoV‐2 infection in children of acute hepatitis with unknown aetiology: A meta‐analysis and systematic review
Source: PLoS One. 2024 Dec 5;19(12):e0311772. doi: 10.1371/journal.pone.0311772 (PMC11620374; doi:10.1371/journal.pone.0311772)
Supplement: S3 File — (XLS) [file pone.0311772.s006.xls]

## Sheet: Sheet1
NO.	Article	Date of extraction	Extractors	Included or excluded	Reason
[1]	Remdesivir [M]. Drugs and Lactation Database (LactMed). Bethesda (MD); National Library of Medicine (US). 2006.	2022-12-08	Xiaoling Liu	excluded	Inclusion criteria were not met
[2]	Urgent Need for Integrated Pandemic Policies on Pathogen Spillover [J]. The infectious journal, 2021, 40(12): 1107.	2022-12-08	Xiaoling Liu	excluded	Inclusion criteria were not met
[3]	34th international Epilepsy Congress [J]. Epilepsia, 2021, 62(SUPPL 3).	2022-12-08	Xiaoling Liu	excluded	Inclusion criteria were not met
[4]	50th Annual Meeting of the Child Neurology Society [J]. Annals Neurology, 2021, 90(SUPPL 26).	2022-12-08	Xiaoling Liu	excluded	Inclusion criteria were not met
[5]	Letter from the editor [J]. Human Vaccines and Immunotherapeutics, 2021, 17(3): 617.	2022-12-08	Xiaoling Liu	excluded	Inclusion criteria were not met
[6]	SARS-CoV-2 B.1.1.529 (Omicron) Variant - United States, December 1-8, 2021 [J]. MMWR Morb Mortal Wkly Rep, 2021, 70(50): 1731-4.	2022-12-08	Xiaoling Liu	excluded	Inclusion criteria were not met
[7]	Global, regional, and national mortality among young people aged 10-24 years, 1950-2019: a systematic analysis for the Global Burden of Disease Study 2019 [J]. Lancet, 2021, 398(10311): 1593-618.	2022-12-08	Xiaoling Liu	excluded	Inclusion criteria were not met
[8]	Recommendations for Prevention and Control of Influenza in Children, 2021-2022 [J]. Pediatrics, 2021, 148(4).	2022-12-08	Xiaoling Liu	excluded	Inclusion criteria were not met
[9]	[Technical guidelines for seasonal influenza vaccination in China (2021-2022)] [J]. Zhonghua liu xing bing xue za zhi = Zhonghua liuxingbingxue zazhi, 2021, 42(10): 1722-49.	2022-12-08	Xiaoling Liu	excluded	Inclusion criteria were not met
[10]	Atorvastatin versus placebo in patients with covid-19 in intensive care: randomized controlled trial [J]. BMJ (Clinical research ed), 2022, 376: e068407.	2022-12-08	Xiaoling Liu	excluded	Inclusion criteria were not met
[11]	Efficacy and safety of two neutralising monoclonal antibody therapies, sotrovimab and BRII-196 plus BRII-198, for adults hospitalised with COVID-19 (TICO): a randomised controlled trial [J]. The lancet Infectious diseases, 2022, 22(5): 622‐35.	2022-12-08	Xiaoling Liu	excluded	Inclusion criteria were not met
[12]	2022 Eastern Regional Meeting [J]. Journal of investigative medicine, 2022, 70(4).	2022-12-08	Xiaoling Liu	excluded	Inclusion criteria were not met
[13]	Erratum: department of Error (The Lancet (2022) 399(10342) (2212–2225), (S014067362200770X), (10.1016/S0140-6736(22)00770-X)) [J]. Lancet, 2022, 400(10345): 24‐.	2022-12-08	Xiaoling Liu	excluded	Inclusion criteria were not met
[14]	American College of Obstetricians and Gynecologists 2022 Annual Clinical and Scientific Meeting [J]. Obstetrics and gynecology, 2022, 139(SUPPL 1).	2022-12-08	Xiaoling Liu	excluded	Inclusion criteria were not met
[15]	21st ISoP Annual Meeting “A New Era of Pharmacovigilance: Challenges and Opportunities” [J]. Drug Safety, 2022, 45(10).	2022-12-08	Xiaoling Liu	excluded	Inclusion criteria were not met
[16]	ASA 2022 Abstracts [J]. Sonography, 2022, 9.	2022-12-08	Xiaoling Liu	excluded	Inclusion criteria were not met
[17]	Editor's Picks [J]. Journal the European Academy Dermatology and Venereology, 2022, 36(5): 631.	2022-12-08	Xiaoling Liu	excluded	Inclusion criteria were not met
[18]	Prescrire's ratings of new drugs in 2021: A brief review [J]. Prescrire International, 2022, 31(236): 100-2.	2022-12-08	Xiaoling Liu	excluded	Inclusion criteria were not met
[19]	Abstracts of the 62nd Annual Scientific Meeting of the British Society for Haematology [J]. British Journal Haematology, 2022, 197(SUPPL 1).	2022-12-08	Xiaoling Liu	excluded	Inclusion criteria were not met
[20]	17th Congress of the Italian Society of Experimental Hematology [J]. Haematologica, 2022, 107(SUPPL 1).	2022-12-08	Xiaoling Liu	excluded	Inclusion criteria were not met
[21]	CROI 2022 [J]. Topics in Antiviral Medicine, 2022, 30(1 SUPPL).	2022-12-08	Xiaoling Liu	excluded	Inclusion criteria were not met
[22]	Europe must come together to confront omicron [J]. The BMJ, 2022, 376.	2022-12-08	Xiaoling Liu	excluded	Inclusion criteria were not met
[23]	Human vaccines & immunotherapeutics: news December 2021 [J]. Human Vaccines and Immunotherapeutics, 2022, 18(1).	2022-12-08	Xiaoling Liu	excluded	Inclusion criteria were not met
[24]	Abstracts of Presentations at the Association of Clinical Scientists 143(rd) Meeting Louisville, KY May 11-14,2022 [J]. Annals of clinical and laboratory science, 2022, 52(3): 511-25.	2022-12-08	Xiaoling Liu	excluded	Inclusion criteria were not met
[25]	Global change in hepatitis C virus prevalence and cascade of care between 2015 and 2020: a modelling study [J]. The lancet Gastroenterology & hepatology, 2022, 7(5): 396-415.	2022-12-08	Xiaoling Liu	excluded	population duplication
[26]	The automatic brake system for strollers to prevent falls and rolling accidents [J]. Journal of Korean Institute of Intelligent Systems, 2022, 32(5): 408-15.	2022-12-08	Xiaoling Liu	excluded	Inclusion criteria were not met
[27]	Acute Liver Injury Among Pediatric Liver Transplantation Recipients With Coronavirus Disease 2019: An International Collaborative Study: Erratum [J]. Journal of pediatric gastroenterology and nutrition, 2022, 74(1): 171-.	2022-12-08	Xiaoling Liu	excluded	Inclusion criteria were not met
[28]	[Technical guidelines for seasonal influenza vaccination in China (2022-2023)] [J]. Zhonghua liu xing bing xue za zhi = Zhonghua liuxingbingxue zazhi, 2022, 43(10): 1515-44.	2022-12-08	Xiaoling Liu	excluded	Inclusion criteria were not met
[29]	Age-sex differences in the global burden of lower respiratory infections and risk factors, 1990-2019: results from the Global Burden of Disease Study 2019 [J]. The Lancet Infectious diseases, 2022, 22(11): 1626-47.	2022-12-08	Xiaoling Liu	excluded	Inclusion criteria were not met
[30]	31st Annual Meeting of the Working Group on Paediatric Pneumology and Allergology (APPA) e.V. 10th and 11th June 2022, Chemnitz Abstracts [J]. Allergologie, 2022, 45(5): 366-82.	2022-12-08	Xiaoling Liu	excluded	Inclusion criteria were not met
[31]	A E K, TSOUVELAS G, TAMIOLAKI A, et al. Post-traumatic stress symptoms during the first and second COVID-19 lockdown in Greece: Rates, risk, and protective factors [J]. International journal of mental health nursing, 2022, 31(1): 153-66.	2022-12-08	Xiaoling Liu	excluded	Inclusion criteria were not met
[32]	AABAKKE A J M, KREBS L, PETERSEN T G, et al. SARS-CoV-2 infection in pregnancy in Denmark-characteristics and outcomes after confirmed infection in pregnancy: A nationwide, prospective, population-based cohort study [J]. Acta Obstet Gynecol Scand, 2021, 100(11): 2097-110.	2022-12-08	Xiaoling Liu	excluded	Inclusion criteria were not met
[33]	AB RAHMAN N, LIM M T, LEE F Y, et al. Risk of serious adverse events after the BNT162b2, CoronaVac, and ChAdOx1 vaccines in Malaysia: A self-controlled case series study [J]. Vaccine, 2022, 40(32): 4394-402.	2022-12-08	Xiaoling Liu	excluded	Inclusion criteria were not met
[34]	ABARA W E, GEE J, DELOREY M, et al. Expected Rates of Select Adverse Events After Immunization for Coronavirus Disease 2019 Vaccine Safety Monitoring [J]. Journal of Infectious Diseases, 2022, 225(9): 1569-74.	2022-12-08	Xiaoling Liu	excluded	Inclusion criteria were not met
[35]	ABBAS Z, SHAIKH O A, ESSARANI M, et al. Severe Hepatitis Outbreak Post COVID-19: How Do We Protect Our Children? [J]. Cureus, 2022, 14(9): e28793-e.	2022-12-08	Xiaoling Liu	excluded	Inclusion criteria were not met
[36]	ABBASI R, JAVANMARDI F S, MOKHTARI A, et al. Management of pleural empyema in a 12-year-old obese patient with COVID-19: a pediatric case report [J]. Bmc Pediatrics, 2021, 21(1).	2022-12-08	Xiaoling Liu	excluded	Inclusion criteria were not met
[37]	ABBASI Y, VAN HOUT M-C, FARAGALLA M, et al. Knowledge and Use of Electronic Cigarettes in Young Adults in the United Arab Emirates, Particularly during the COVID-19 Pandemic [J]. International Journal of Environmental Research and Public Health, 2022, 19(13).	2022-12-08	Xiaoling Liu	excluded	Inclusion criteria were not met
[38]	ABBASOGLU A, VARNALI H, TEKINDAL M A, et al. Being a Mother under the COVID-19 Pandemic Lockdown: Evaluation of Perinatal Anxiety, Prenatal Attachment, and Maternal-Infant Attachment [J]. American journal of perinatology, 2022.	2022-12-08	Xiaoling Liu	excluded	Inclusion criteria were not met
[39]	ABBASPOUR-AGHDAM S, HAZRATI A, ABDOLMOHAMMADI-VAHID S, et al. Immunomodulatory role of Nanocurcumin in COVID-19 patients with dropped natural killer cells frequency and function [J]. European Journal of Pharmacology, 2022, 933.	2022-12-08	Xiaoling Liu	excluded	Inclusion criteria were not met
[40]	ABBASZADEH H, MOHAMMADI F, RAJABI-MOGHADDAM M, et al. Angiotensin-converting enzyme 1 and voltage-gated potassium channel-interacting protein 4 gene polymorphisms in COVID-19 patients from east of Iran [J]. Clinica Chimica Acta, 2022, 536: 39-44.	2022-12-08	Xiaoling Liu	excluded	Inclusion criteria were not met
[41]	ABDA A, DEL GIORGIO F, GAUVIN L, et al. L'association entre la defavorisation materielle par quartier et l'incidence d'hospitalisation chez les enfants infectes par le SRAS-CoV-2 a Montreal [J]. Paediatrics & child health, 2022, 27: S108-S14.	2022-12-08	Xiaoling Liu	excluded	Inclusion criteria were not met
[42]	ABDEL-BAKKY M S, AMIN E, FARIS T M, et al. Mental depression: Relation to different disease status, newer treatments and its association with COVID-19 pandemic [J]. Molecular Medicine Reports, 2021, 24(6).	2022-12-08	Xiaoling Liu	excluded	Inclusion criteria were not met
[43]	ABDELBARI M, TILOUCHE S, HANNACHI S, et al. Fulminant Encephalitis Caused by SARS-CoV-2 in a Two-Month-Old Infant [J]. Indian journal of pediatrics, 2022.	2022-12-08	Xiaoling Liu	excluded	Inclusion criteria were not met
[44]	ABDELGALIL A A, SAEEDI F A. Multisystem Inflammatory Syndrome in a 12-Year-old Boy after mRNA-SARS-CoV-2 Vaccination [J]. Infectious Journal, 2022, 41(3): E93-E4.	2022-12-08	Xiaoling Liu	excluded	Inclusion criteria were not met
[45]	ABDEL-GHAFFAR T Y, ZAKARIA H M, ELSAYED E M, et al. COVID-19-induced multisystem inflammatory syndrome in a child with Wilson disease: a case report [J]. Egyptian liver journal, 2022, 12(1): 51-.	2022-12-08	Xiaoling Liu	excluded	Inclusion criteria were not met
[46]	ABDELHALIM S M, MURPHY J E, MEABED M H, et al. Comparative effectiveness of adding Omega-3 or Vitamin D to standard therapy in preventing and treating episodes of painful crisis in pediatric sickle cell patients [J]. European review for medical and pharmacological sciences, 2022, 26(14): 5043‐52.	2022-12-08	Xiaoling Liu	excluded	Inclusion criteria were not met
[47]	ABDELHALIMA S M, MURPHY J E, MEABED M H, et al. Cost-effectiveness analysis of adding omega-3 or vitamin D supplementation to standard therapy in treating painful crises of pediatric sickle cell disease patients [J]. European review for medical and pharmacological sciences, 2022, 26(20): 7506‐13.	2022-12-08	Xiaoling Liu	excluded	Inclusion criteria were not met
[48]	ABDELKADER A, SHAABAN M, ZAHRAN M M, et al. The Impact of Optical Coherence Tomography in the Early Identification of Children with Sickle Cell Retinopathy [J]. International Journal of Clinical Practice, 2022, 2022.	2022-12-08	Xiaoling Liu	excluded	Inclusion criteria were not met
[49]	ABDELKADER M A, ABBAS H M, ABOELKHAIR I M, et al. Congenital heart disease in a patient with COVID-19 infection during early pregnancy: a case report [J]. The Egyptian heart journal : (EHJ) : official bulletin of the Egyptian Society of Cardiology, 2022, 74(1): 61-.	2022-12-08	Xiaoling Liu	excluded	Inclusion criteria were not met
[50]	ABDELNABY H, ABOELHASSAN W, AL-JARALLAH M, et al. Outcomes of tocilizumab therapy in severe or critical COVID-19 patients: A retrospective cohort, single-centre study [J]. Tropical Medicine & International Health, 2021, 26(12): 1689-99.	2022-12-08	Xiaoling Liu	excluded	Inclusion criteria were not met
[51]	ABDEL-QADER D H, ABDEL-QADER H, SILVERTHORNE J, et al. Active Safety Surveillance of Four Types of COVID-19 Vaccines: A National Study from Jordan [J]. Clinical Drug Investigation, 2022, 42(10): 813-27.	2022-12-08	Xiaoling Liu	excluded	Inclusion criteria were not met
[52]	ABDELQADER R, HASAN H, ALANAGREH L. Epidemiology of Human Bocavirus in the Middle East and North Africa: Systematic Review [J]. Pathogens, 2021, 10(11).	2022-12-08	Xiaoling Liu	excluded	Inclusion criteria were not met
[53]	ABDELQADER R, HASAN H, ALANAGREH L A. Epidemiology of Human Bocavirus in the Middle East and North Africa: Systematic Review [J]. Pathogens, 2021, 10(11).	2022-12-08	Xiaoling Liu	excluded	Inclusion criteria were not met
[54]	ABDELRAHIM ABDALLA Y, ABDALFDEEL ALMAHIE SHABAN M, ABBASHER HUSSIEN MOHAMED AHMED K, et al. Bilateral basal ganglia infarction and bilateral thalamic lesions in sudanese pediatric patient with COVID-19 and malaria co-infection, a case report [J]. Clinical Case Reports, 2022, 10(2).	2022-12-08	Xiaoling Liu	excluded	Inclusion criteria were not met
[55]	ABDERRAHMAN Y, DEEPTHI BILLA R, WEINER L, et al. A case of severe rhabdomyolysis and acute myocarditis in an adolescent female [J]. Critical Care Medicine, 2022, 50(1 SUPPL): 675.	2022-12-08	Xiaoling Liu	excluded	Inclusion criteria were not met
[56]	ABDILLAH D A, KEREILWE O, FERDOUSY R N, et al. Spike protein of SARS-CoV-2 suppresses gonadotrophin secretion from bovine anterior pituitaries [J]. Journal of Reproduction and Development, 2022, 68(2): 152-9.	2022-12-08	Xiaoling Liu	excluded	Inclusion criteria were not met
[57]	ABDISA D K, JALETA D D, FEYISA J W, et al. Access to maternal health services during COVID-19 pandemic, re-examining the three delays among pregnant women in Ilubabor zone, southwest Ethiopia: A cross-sectional study [J]. PLoS One, 2022, 17(5): e0268196.	2022-12-08	Xiaoling Liu	excluded	Inclusion criteria were not met
[58]	ABDULAH D M, SEDO B A. Effectiveness of child-friendly spaces on the personal well-being of school children: a double-blind, non-randomised control trial [J]. Family medicine and primary care review, 2022, 24(1): 13‐8.	2022-12-08	Xiaoling Liu	excluded	Inclusion criteria were not met
[59]	ABDULAMIR A S, GORIAL F I, SAADI S J, et al. A randomised controlled trial of effectiveness and safety of Niclosamide as add on therapy to the standard of care measures in COVID-19 management [J]. Annals Medicine and Surgery, 2021, 69.	2022-12-08	Xiaoling Liu	excluded	Inclusion criteria were not met
[60]	ABDULLA F, HOSSAIN M M, KARIMUZZAMAN M, et al. Likelihood of infectious diseases due to lack of exclusive breastfeeding among infants in Bangladesh [J]. Plos One, 2022, 17(2).	2022-12-08	Xiaoling Liu	excluded	Inclusion criteria were not met
[61]	ABDULLAH ALSADAN Y, SAFWAN GASSEM J, MAZEN DERA J, et al. Study of level of the precautionary measures taken by parents and the impact of COVID 2019 on children daily life during curfew [J]. Annals of medicine and surgery (2012), 2022, 80: 103969-.	2022-12-08	Xiaoling Liu	excluded	Inclusion criteria were not met
[62]	ABDULLATIF H, ELAKEL W, BAROUDY S, et al. Covid-19 pandemic in Egyptian children with liver diseases: Incidence and impact on health care service delivery in a low/middle income country [J]. Arab Journal Gastroenterology, 2022, 23(1): 1-6.	2022-12-08	Xiaoling Liu	excluded	Inclusion criteria were not met
[63]	ABDUL-MUTAKABBIR J C, GRANILLO C, PETEET B, et al. Rapid Implementation of a Community-Academic Partnership Model to Promote COVID-19 Vaccine Equity within Racially and Ethnically Minoritized Communities [J]. Vaccines, 2022, 10(8).	2022-12-08	Xiaoling Liu	excluded	Inclusion criteria were not met
[64]	ABDULNOOR M, ESHAGHI A, PERUSINI S J, et al. Real-Time RT-PCR Allelic Discrimination Assay for Detection of N501Y Mutation in the Spike Protein of SARS-CoV-2 Associated with B.1.1.7 Variant of Concern [J]. Microbiology Spectrum, 2022, 10(1).	2022-12-08	Xiaoling Liu	excluded	Inclusion criteria were not met
[65]	ABDULRAHMAN A T, ALNAGAR D K. Data Analysis and Computational Methods for Assessing Knowledge of Obesity Risk Factors among Saudi Citizens [J]. Comput Math Methods Med, 2021, 2021: 1371336.	2022-12-08	Xiaoling Liu	excluded	Inclusion criteria were not met
[66]	ABDULSADA AL-GHURAIBAWI N H, ZEKI AL-FADHEL S, MOHAMMED ALI D M, et al. Differences in Clinical Outcomes between Smokers and Non-Smokers infected with COVID-19 [J]. Archives of Razi Institute, 2022, 77(1): 449-59.	2022-12-08	Xiaoling Liu	excluded	Inclusion criteria were not met
[67]	ABID Z, DELGADO R C, MARTINEZ J A C, et al. The Impact of COVID-19 Pandemic Lockdown on Routine Immunization in the Province of Laghman, Afghanistan [J]. Risk Management and Healthcare Policy, 2022, 15: 901-8.	2022-12-08	Xiaoling Liu	excluded	Inclusion criteria were not met
[68]	ABIGAIL A, MARISA B, VICTORIA L, et al. Rates of COVID-19 infection among in vitro fertilization patients undergoing treatment at a university reproductive health center [J]. Journal of Assisted Reproduction and Genetics, 2022, 39(9): 2163-8.	2022-12-08	Xiaoling Liu	excluded	Inclusion criteria were not met
[69]	ABLA D, ABBOUD M R, NOUN D, et al. Hyper-CVAD combined with Venetoclax for relapsed pediatric blastic plasmacytoid dendritic cell neoplasm (BPDCN): A case report and literature review [J]. Leukemia Research Reports, 2022, 17.	2022-12-08	Xiaoling Liu	excluded	Inclusion criteria were not met
[70]	ABOLHASSANI H, DELAVARI S, LANDEGREN N, et al. Genetic and immunologic evaluation of children with inborn errors of immunity and severe or critical COVID-19 [J]. The Journal of allergy and clinical immunology, 2022, 150(5): 1059-73.	2022-12-08	Xiaoling Liu	excluded	Inclusion criteria were not met
[71]	ABOLHASSANI H, LANDEGREN N, BASTARD P, et al. Inherited IFNAR1 Deficiency in a Child with Both Critical COVID-19 Pneumonia and Multisystem Inflammatory Syndrome [J]. Journal of clinical immunology, 2022, 42(3): 471-83.	2022-12-08	Xiaoling Liu	excluded	Inclusion criteria were not met
[72]	ABOLHASSANI H, VOSUGHIMOTLAGH A, ASANO T, et al. X-Linked TLR7 Deficiency Underlies Critical COVID-19 Pneumonia in a Male Patient with Ataxia-Telangiectasia [J]. Journal of clinical immunology, 2022, 42(1): 1-9.	2022-12-08	Xiaoling Liu	excluded	Inclusion criteria were not met
[73]	ABOU-ABBAS L, NASSER Z, BAAKLINI M, et al. COVID-19 mortality surveillance in Lebanon [J]. Scientific Reports, 2022, 12(1).	2022-12-08	Xiaoling Liu	excluded	Inclusion criteria were not met
[74]	ABOURSHEID T, ALBAROUDI O, ALANDAB F. Inhaled nitric oxide for treating pain crises in people with sickle cell disease [J]. Cochrane Database of Systematic Reviews, 2022, (7).	2022-12-08	Xiaoling Liu	excluded	Inclusion criteria were not met
[75]	ABRA PEARL C T, NAVANEETHA M, MALARVILIZHI S, et al. Online Educational Program for Parents of Adolescents on Human Papillomavirus Vaccination during COVID Pandemic: A Feasibility Check [J]. Indian Journal of Public Health, 2022, 66(2): 104-8.	2022-12-08	Xiaoling Liu	excluded	Inclusion criteria were not met
[76]	ABRAHAM G, NORONHA V, RAJAPPA S, et al. The clinical utility and safety of short-course immune checkpoint inhibitors in multiple tumours—A real-world multicentric study from India [J]. International Journal Cancer, 2022, 150(6): 1045-52.	2022-12-08	Xiaoling Liu	excluded	Inclusion criteria were not met
[77]	ABRAHAM N, SPRUIN S, ROSSI T, et al. Myocarditis and/or pericarditis risk after mRNA COVID-19 vaccination: A Canadian head to head comparison of BNT162b2 and mRNA-1273 vaccines [J]. Vaccine, 2022, 40(32): 4663-71.	2022-12-08	Xiaoling Liu	excluded	Inclusion criteria were not met
[78]	ABRAMCZYK U, NOWACZYŃSKI M, SŁOMCZYŃSKI A, et al. Consequences of COVID-19 for the Pancreas [J]. International Journal Molecular Sciences, 2022, 23(2).	2022-12-08	Xiaoling Liu	excluded	Inclusion criteria were not met
[79]	ABRAMOWICZ S, AMIN D, GOUDY S L, et al. Management of pediatric facial fractures during COVID-19 pandemic [J]. Oral Surgery Oral Medicine Oral Pathology Oral Radiology, 2021, 132(5): E169-E74.	2022-12-08	Xiaoling Liu	excluded	Inclusion criteria were not met
[80]	ABRAMS E M. Coronavirus disease 2019 and pediatric asthma: friend or foe? [J]. Current opinion in allergy and clinical immunology, 2022, 22(2): 95-100.	2022-12-08	Xiaoling Liu	excluded	Inclusion criteria were not met
[81]	ABU BASHAR M, SOUNDAPPAN K. Outbreak investigation of acute watery diarrhea in a village of North India: timely action saved lives [J]. Journal of infection in developing countries, 2022, 16(5): 843-+.	2022-12-08	Xiaoling Liu	excluded	Inclusion criteria were not met
[82]	ABUBAKAR I B, KANKARA S S, MALAMI I, et al. Traditional medicinal plants used for treating emerging and re-emerging viral diseases in northern Nigeria [J]. European Journal Integrative Medicine, 2022, 49.	2022-12-08	Xiaoling Liu	excluded	Inclusion criteria were not met
[83]	ABUELEZAM N N, GREENWOOD K L, AL-ANI M, et al. Risk Factors for COVID-19 Positivity and Hospital Admission Among Arab American Adults in Southern California [J]. Public health reports (Washington, DC : 1974), 2022, 137(4): 790-5.	2022-12-08	Xiaoling Liu	excluded	Inclusion criteria were not met
[84]	ABUELEZAM N N, GREENWOOD K L, GALEA S, et al. Differential COVID-19 testing, admissions, and mortality for Arab Americans in Southern California [J]. Plos One, 2022, 17(4).	2022-12-08	Xiaoling Liu	excluded	Inclusion criteria were not met
[85]	ABU-RADDAD L J, CHEMAITELLY H, AYOUB H H, et al. Effect of mRNA Vaccine Boosters against SARS-CoV-2 Omicron Infection in Qatar [J]. New England Journal Medicine, 2022, 386(19): 1804-16.	2022-12-08	Xiaoling Liu	excluded	Inclusion criteria were not met
[86]	ABU-RADDAD L J, CHEMAITELLY H, MALEK J A, et al. Assessment of the Risk of Severe Acute Respiratory Syndrome Coronavirus 2 (SARS-CoV-2) Reinfection in an Intense Reexposure Setting [J]. Clinical Infectious Diseases, 2021, 73(7): E1830-E40.	2022-12-08	Xiaoling Liu	excluded	Inclusion criteria were not met
[87]	ABU-SHAMSIEH A, MAW S. Pediatric Care for Immigrant, Refugee, and Internationally Adopted Children [J]. Clinics North America, 2022, 69(1): 153-70.	2022-12-08	Xiaoling Liu	excluded	Inclusion criteria were not met
[88]	ABUZNEID Y S, RABEE A, ALZEERELHOUSEINI H I A, et al. Post-surgical staphylococcal toxic shock syndrome in pediatrics: A case report [J]. International Journal Surgery Case Reports, 2021, 89.	2022-12-08	Xiaoling Liu	excluded	Inclusion criteria were not met
[89]	ACAR ESER N, SERBEST CEYLANOGLU K, MALKOC SEN E. Unilateral Ciliary Madarosis in a Child After Coronavirus Disease 2019 (COVID-19) Infection [J]. Ophthalmic Plast Reconstr Surg, 2022.	2022-12-08	Xiaoling Liu	excluded	Inclusion criteria were not met
[90]	ACAR S, OZKAN B. Increased frequency of idiopathic central precocious puberty in girls during the COVID-19 pandemic: preliminary results of a tertiary center study [J]. Journal of Pediatric Endocrinology & Metabolism, 2022, 35(2): 249-51.	2022-12-08	Xiaoling Liu	excluded	Inclusion criteria were not met
[91]	ACCORSI E K, BRITTON A, FLEMING-DUTRA K E, et al. Association Between 3 Doses of mRNA COVID-19 Vaccine and Symptomatic Infection Caused by the SARS-CoV-2 Omicron and Delta Variants [J]. Jama, 2022, 327(7): 639-51.	2022-12-08	Xiaoling Liu	excluded	Inclusion criteria were not met
[92]	ACCORSI E K, CHOCHUA S, MOLINE H L, et al. Pediatric Brain Abscesses, Epidural Empyemas, and Subdural Empyemas Associated with Streptococcus Species - United States, January 2016-August 2022 [J]. Mmwr-Morbidity and Mortality Weekly Report, 2022, 71(37): 1169-73.	2022-12-08	Xiaoling Liu	excluded	Inclusion criteria were not met
[93]	ACHAN J, SERWANGA A, WANZIRA H, et al. Current malaria infection, previous malaria exposure, and clinical profiles and outcomes of COVID-19 in a setting of high malaria transmission: an exploratory cohort study in Uganda [J]. Lancet Microbe, 2022, 3(1): e62-e71.	2022-12-08	Xiaoling Liu	excluded	Inclusion criteria were not met
[94]	ACHARYA Y, ALAMEER A, CALPIN G, et al. A comprehensive review of vascular complications in COVID-19 [J]. Journal Thrombosis and Thrombolysis, 2022, 53(3): 586-93.	2022-12-08	Xiaoling Liu	excluded	Inclusion criteria were not met
[95]	ACHARYYA B C, DUTTA M, MEUR S, et al. Acute Pancreatitis in COVID-19-associated Multisystem Inflammatory Syndrome of Children-A Single Center Experience [J]. JPGN reports, 2022, 3(1): e150-e.	2022-12-08	Xiaoling Liu	excluded	Inclusion criteria were not met
[96]	ACHARYYA S, PAREEK D, ACHARYYA K, et al. Serosal Hematoma Acting as a Lead Point for Acute Intussusception in an Infant with Multisystem Inflammatory Syndrome in Children (MIS-C) [J]. Indian journal of pediatrics, 2022, 89(8): 823-.	2022-12-08	Xiaoling Liu	excluded	Inclusion criteria were not met
[97]	ACHEAMPONG K K, SCHAFF D L, EMERT B L, et al. Subcellular Detection of SARS-CoV-2 RNA in Human Tissue Reveals Distinct Localization in Alveolar Type 2 Pneumocytes and Alveolar Macrophages [J]. mBio, 2022, 13(1).	2022-12-08	Xiaoling Liu	excluded	Inclusion criteria were not met
[98]	ACHEBE M, HASSAB H, ALKINDI S, et al. Long-Term Safety and Efficacy of Voxelotor for Patients with Sickle Cell Disease: results from an Open-Label Extension of the Phase 3 HOPE Trial [J]. Blood, 2021, 138: 3114‐.	2022-12-08	Xiaoling Liu	excluded	Inclusion criteria were not met
[99]	ACHEBE M, HASSAB H, ALKINDI S, et al. Long-Term Safety and Efficacy of Voxelotor for Patients with Sickle Cell Disease: Results from an Open-Label Extension of the Phase 3 HOPE Trial [J]. Blood, 2021, 138.	2022-12-08	Xiaoling Liu	excluded	Inclusion criteria were not met
[100]	ACHEBE M, NDUBA V, HASSAB H, et al. Long-term safety and efficacy of voxelotor for patients with sickle cell disease: results from an open-label extension of the phase 3 hope trial [J]. Hemasphere, 2022, 6(1): 9‐10.	2022-12-08	Xiaoling Liu	excluded	Inclusion criteria were not met
[101]	ACHOKI T, SARTORIUS B, WATKINS D, et al. Health trends, inequalities and opportunities in South Africa's provinces, 1990-2019: findings from the Global Burden of Disease 2019 Study [J]. Journal of Epidemiology and Community Health, 2022, 76(5): 471-81.	2022-12-08	Xiaoling Liu	excluded	Inclusion criteria were not met
[102]	ACHOLONU N O, STANFORD F C. Sugary Beverage Advertising to Black and Hispanic Youth in the United States: A Call for Action [J]. Pediatric annals, 2022, 51(9): e370-e2.	2022-12-08	Xiaoling Liu	excluded	Inclusion criteria were not met
[103]	ACOSTA-HERRERA B. Severe acute hepatitis in children of unspecified etiology and what is known, May 2022 [J]. VacciMonitor, 2022, 31(3): 103-8.	2022-12-08	Xiaoling Liu	excluded	Inclusion criteria were not met
[104]	ACTRN. The effect of Prednisolone vs Dexamethasone on Covid-19 in Pregnancy: an open labelled randomised control trial [J]. https://trialsearchwhoint/Trial2aspx?TrialID=ACTRN12621001603808, 2021.	2022-12-08	Xiaoling Liu	excluded	Inclusion criteria were not met
[105]	ACTRN. I’ll be OK In Year 7: effects of the 8 week transition programs on Year 6 students' psychological well-being and successful transition to Year 7, during the COVID-19 pandemic [J]. https://trialsearchwhoint/Trial2aspx?TrialID=ACTRN12621001254886, 2021.	2022-12-08	Xiaoling Liu	excluded	Inclusion criteria were not met
[106]	ACTRN. Evaluating the efficacy of a self-regulation intervention in primary schools: an occupational therapy approach [J]. https://trialsearchwhoint/Trial2aspx?TrialID=ACTRN12621000954820, 2021.	2022-12-08	Xiaoling Liu	excluded	Inclusion criteria were not met
[107]	ACTRN. teenAID - Evaluating first aid training for students in Year 8 [J]. https://trialsearchwhoint/Trial2aspx?TrialID=ACTRN12621001589875, 2021.	2022-12-08	Xiaoling Liu	excluded	Inclusion criteria were not met
[108]	ACTRN. A Study to Evaluate the Safety and Immunogenicity of COVID-19 Vaccine (IVX-411) in healthy adults (Part 2) [J]. https://trialsearchwhoint/Trial2aspx?TrialID=ACTRN12621000882820, 2021.	2022-12-08	Xiaoling Liu	excluded	Inclusion criteria were not met
[109]	ACTRN. Viral mitigation measures and preterm birth rate in high risk pregnant women [J]. https://trialsearchwhoint/Trial2aspx?TrialID=ACTRN12622000753752, 2022.	2022-12-08	Xiaoling Liu	excluded	Inclusion criteria were not met
[110]	ACTRN. A school-based cognitive intervention for developmentally vulnerable primary school children following the COVID-19 pandemic: the Pillar Project [J]. https://trialsearchwhoint/Trial2aspx?TrialID=ACTRN12622000877785, 2022.	2022-12-08	Xiaoling Liu	excluded	Inclusion criteria were not met
[111]	ACTRN. A first-in-human, randomized, double-blind, placebo-controlled, single ascending dose and multiple ascending dose (SAD/MAD) study of ENN0403 in healthy subjects [J]. https://trialsearchwhoint/Trial2aspx?TrialID=ACTRN12622001067763, 2022.	2022-12-08	Xiaoling Liu	excluded	Inclusion criteria were not met
[112]	ADACHI M, TAKAHASHI M, SHINKAWA H, et al. Longitudinal association between smartphone ownership and depression among schoolchildren under COVID-19 pandemic [J]. Social Psychiatry and Psychiatric Epidemiology, 2022, 57(2): 239-43.	2022-12-08	Xiaoling Liu	excluded	Inclusion criteria were not met
[113]	ADAM M, JOHNSTON J, JOB N, et al. Evaluation of a community-based mobile video breastfeeding intervention in Khayelitsha, South Africa: the Philani MOVIE cluster-randomized controlled trial [J]. PLoS medicine, 2021, 18(9): e1003744.	2022-12-08	Xiaoling Liu	excluded	Inclusion criteria were not met
[114]	ADAMS C D, TIELBEEK J J, BOUTWELL B B. Shared genomic architectures of COVID-19 and antisocial behavior [J]. Translational psychiatry, 2022, 12(1): 193.	2022-12-08	Xiaoling Liu	excluded	Inclusion criteria were not met
[115]	ADAMS E L, CACCAVALE L J, SMITH D I, et al. Food Insecurity, Federal Nutrition Support, and Parent Feeding Practices During COVID-19: A 1-Year Follow-up Study [J]. Public Health Reports, 2022.	2022-12-08	Xiaoling Liu	excluded	Inclusion criteria were not met
[116]	ADAMS L E, SANCHEZ-GONZALEZ L, RODRIGUEZ D M, et al. Risk factors for infection with chikungunya and Zika viruses in southern Puerto Rico: A community-based cross-sectional seroprevalence survey [J]. PLoS neglected tropical diseases, 2022, 16(6).	2022-12-08	Xiaoling Liu	excluded	Inclusion criteria were not met
[117]	ADAMS M, SCHULZKE S M, ROGDO B, et al. Impact of SARS-CoV-2 on incidence, treatment and outcome of very preterm born infants in Switzerland: a retrospective, population-based cohort study [J]. Swiss Medical Weekly, 2022, 152.	2022-12-08	Xiaoling Liu	excluded	Inclusion criteria were not met
[118]	ADAUTO LUIZAGA J, COSTA ALMAR F, ZWIRNER A, et al. Immune-mediated encephalitis in a child with a history of SARS-CoV-2 infection [J]. Archivos Argentinos De Pediatria, 2022, 120(4): E183-E6.	2022-12-08	Xiaoling Liu	excluded	Inclusion criteria were not met
[119]	ADDISU A, GETAHUN T, DETI M, et al. Association of Acute Respiratory Infections with Indoor Air Pollution from Biomass Fuel Exposure among Under-Five Children in Jimma Town, Southwestern Ethiopia [J]. Journal of Environmental and Public Health, 2021, 2021.	2022-12-08	Xiaoling Liu	excluded	Inclusion criteria were not met
[120]	ADEKUNBI O, UWISHEMA O, ADANUR I, et al. Prospect of acute hepatitis E virus outbreak in the context of the COVID-19 Pandemic in Africa: A contingency plan [J]. Annals Medicine and Surgery, 2022, 79.	2022-12-08	Xiaoling Liu	excluded	no virological tests
[121]	ADEL A A, ABUSHANAB D, HAMAD A, et al. L-Glutamine and Crizanlizumab for Adults with Sickle Cell Disease (SCD) in Qatar: A Cost Effectiveness Analysis [J]. Blood, 2021, 138.	2022-12-08	Xiaoling Liu	excluded	Inclusion criteria were not met
[122]	ADELINO M, LEWELLEN K, BEN MCCARTNEY W. Hospital Financial Health and Clinical Choices: Evidence from the Financial Crisis [J]. Management Science, 2022, 68(3): 2098-119.	2022-12-08	Xiaoling Liu	excluded	Inclusion criteria were not met
[123]	ADENIYI A T, OKENIYI J A O, ADEGOKE S A, et al. Clinical Utilities of Electrocardiography in the Diagnosis of Myocardial Ischemia in Children With Sickle Cell Anemia: Correlation With Serum Cardiac Troponin I [J]. Journal of Pediatric Hematology Oncology, 2021, 43(8): 308-13.	2022-12-08	Xiaoling Liu	excluded	Inclusion criteria were not met
[124]	ADENIYI O F, AKINSETE A M, ODEGHE E A, et al. Hepatobiliary Findings in Nigerian Children with Sickle Cell Anaemia [J]. West African journal of medicine, 2021, Vol. 38(10): 917-23.	2022-12-08	Xiaoling Liu	excluded	Inclusion criteria were not met
[125]	ADEWALE O A, OYEKAN F E. Formulating a biblical teaching on sex for Nigerian Christian couples: A study of 1 Corinthians 7:1-5 [J]. HTS Theological Studies, 2022, 78(3): 1-6.	2022-12-08	Xiaoling Liu	excluded	Inclusion criteria were not met
[126]	ADEYEMI D H, ODETAYO A F, HAMED M A, et al. Impact of COVID 19 on erectile function [J]. Aging, 2022, 25(1): 202-16.	2022-12-08	Xiaoling Liu	excluded	Inclusion criteria were not met
[127]	ADIGUZEL H, SARIKABADAYI Y, ELBASAN B. Investigation of the Effectiveness of Family Collaborative Physiotherapy Programs Applied to High-risk Infants [J]. Developmental medicine and child neurology, 2022, 64: 56‐.	2022-12-08	Xiaoling Liu	excluded	Inclusion criteria were not met
[128]	ADJEI S, HONG K, MOLINARI N-A M, et al. Mortality Risk Among Patients Hospitalized Primarily for COVID-19 During the Omicron and Delta Variant Pandemic Periods-United States, April 2020-June 2022 [J]. Mmwr-Morbidity and Mortality Weekly Report, 2022, 71(37): 1182-9.	2022-12-08	Xiaoling Liu	excluded	Inclusion criteria were not met
[129]	ADJEI S, HONG K, MOLINARI N M, et al. Mortality Risk Among Patients Hospitalized Primarily for COVID-19 During the Omicron and Delta Variant Pandemic Periods - United States, April 2020-June 2022 [J]. MMWR Morb Mortal Wkly Rep, 2022, 71(37): 1182-9.	2022-12-08	Xiaoling Liu	excluded	Inclusion criteria were not met
[130]	ADLER E J, SCHILTZ H K, GLAD D M, et al. Brief Report: A Pilot Study Examining the Effects of PEERS for Adolescents Telehealth for Autistic Adolescents [J]. Journal of autism and developmental disorders, 2022, 52(12): 5491-9.	2022-12-08	Xiaoling Liu	excluded	Inclusion criteria were not met
[131]	ADLI A, RAHIMI M, KHODAIE R, et al. Role of genetic variants and host polymorphisms on COVID-19: From viral entrance mechanisms to immunological reactions [J]. Journal of medical virology, 2022, 94(5): 1846-65.	2022-12-08	Xiaoling Liu	excluded	Inclusion criteria were not met
[132]	ADOUANI I, BENDAOUD T, BELAALIAT H, et al. Different routine laboratory tests in assessment of COVID-19: A case-control study [J]. Journal, 2022, 11(4): 140-9.	2022-12-08	Xiaoling Liu	excluded	Inclusion criteria were not met
[133]	AE R, MAKINO N, KUWABARA M, et al. Incidence of Kawasaki Disease Before and After the COVID-19 Pandemic in Japan: Results of the 26th Nationwide Survey, 2019 to 2020 [J]. JAMA Pediatr, 2022, 176(12): 1217-24.	2022-12-08	Xiaoling Liu	excluded	Inclusion criteria were not met
[134]	AE R, SHIBATA Y, KOSAMI K, et al. Kawasaki Disease and Pediatric Infectious Diseases During the Coronavirus Disease 2019 Pandemic [J]. The Journal of pediatrics, 2021, 239: 50-8.e2.	2022-12-08	Xiaoling Liu	excluded	Inclusion criteria were not met
[135]	AELAMI M H, MALEK A, SAEIDINIA A. Coronavirus disease 2019-related Kawasaki syndrome: a case report [J]. Journal of medical case reports, 2022, 16(1): 432-.	2022-12-08	Xiaoling Liu	excluded	Inclusion criteria were not met
[136]	AE-NGIBISE K A, ASARE-DOKU W, PEPRAH J, et al. The Mental Health Outcomes of Food Insecurity and Insufficiency in West Africa: A Systematic Narrative Review [J]. Behavioral sciences (Basel, Switzerland), 2021, 11(11).	2022-12-08	Xiaoling Liu	excluded	Inclusion criteria were not met
[137]	AENGST J, WALKER-STEVENSON G, HARROD T, et al. Uncomfortable yet necessary: The impact of PPE on communication in emergency medicine [J]. International journal for quality in health care : journal of the International Society for Quality in Health Care, 2022.	2022-12-08	Xiaoling Liu	excluded	Inclusion criteria were not met
[138]	AFARI N, YARISH N M, WOOLDRIDGE J S, et al. Lessons Learned From Transition of an In-Person to a Virtual Randomized Controlled Trial for Weight and Fitness Concerns in Active-Duty Service Members: survey Study [J]. Journal of medical Internet research, 2022, 24(11): e37797.	2022-12-08	Xiaoling Liu	excluded	Inclusion criteria were not met
[139]	AFIAHAYATI, BERNARD S, GUNADI, et al. A Comparison of Bioinformatics Pipelines for Enrichment Illumina Next Generation Sequencing Systems in Detecting SARS-CoV-2 Virus Strains [J]. Genes, 2022, 13(8).	2022-12-08	Xiaoling Liu	excluded	Inclusion criteria were not met
[140]	AFIF I N, GOBAUD A N, MORRISON C N, et al. The changing epidemiology of interpersonal firearm violence during the COVID-19 pandemic in Philadelphia, PA [J]. Prev Med, 2022, 158: 107020.	2022-12-08	Xiaoling Liu	excluded	Inclusion criteria were not met
[141]	AFIFY S, EYSA B, HAMID F A, et al. Survival and outcomes for co-infection of chronic hepatitis C with and without cirrhosis and COVID-19: A multicenter retrospective study [J]. World Journal Gastroenterology, 2021, 27(42): 7362-75.	2022-12-08	Xiaoling Liu	excluded	no virological tests
[142]	AFIFY S, EYSA B, HAMID F A, et al. Survival and outcomes for co-infection of chronic hepatitis C with and without cirrhosis and COVID-19: A multicenter retrospective study [J]. World Journal of Gastroenterology, 2021, 27(42): 7362-75.	2022-12-08	Xiaoling Liu	excluded	Inclusion criteria were not met
[143]	AFSHAR Z M, BARARY M, BABAZADEH A, et al. SARS-CoV-2-related and Covid-19 vaccine-induced thromboembolic events: A comparative review [J]. Reviews in Medical Virology, 2022, 32(4).	2022-12-08	Xiaoling Liu	excluded	Inclusion criteria were not met
[144]	AFSHAR Z M, SHARMA A, BABAZADEH A, et al. A review of the potential neurological adverse events of COVID-19 vaccines [J]. Acta Neurologica Belgica, 2022.	2022-12-08	Xiaoling Liu	excluded	Inclusion criteria were not met
[145]	AFSHARI F T, PARIDA A, DEBENHAM P, et al. Myasthenia gravis complicating the surgical management of achondroplasia: a case-based update [J]. Child's nervous system : ChNS : official journal of the International Society for Pediatric Neurosurgery, 2022, 38(10): 1855-9.	2022-12-08	Xiaoling Liu	excluded	Inclusion criteria were not met
[146]	AFSHAR-OROMIEH A, PROSCH H, SCHAEFER-PROKOP C, et al. A comprehensive review of imaging findings in COVID-19 - status in early 2021 [J]. European Journal Nuclear Medicine and Molecular Imaging, 2021, 48(8): 2500-24.	2022-12-08	Xiaoling Liu	excluded	Inclusion criteria were not met
[147]	AFZALI S, ASHTARNAKHAEI M, SHIARI S, et al. Human Cell Receptors and Downstream Cascades: A Review of Molecular Aspects and Potential Therapeutic Targets in COVID-19 [J]. Archives Infectious, 2022, 10(1).	2022-12-08	Xiaoling Liu	excluded	Inclusion criteria were not met
[148]	AGARWAL N, JAIN P, KHAN T N, et al. A retrospective study of association of CT severity with clinical profile and outcomes of patients with COVID-19 in the second wave [J]. Journal Clinical Imaging Science, 2022, 12.	2022-12-08	Xiaoling Liu	excluded	Inclusion criteria were not met
[149]	AGARWAL S, ZOBECK M, COHEN C T, et al. Sars-Cov-2 Induced Endotheliopathy and the Impact on Clinical Outcomes in Critically Ill Pediatric Patients [J]. Blood, 2021, 138.	2022-12-08	Xiaoling Liu	excluded	Inclusion criteria were not met
[150]	AGATHIS N T, ANNOR F B, COOMER R, et al. HIV Prevention Program Eligibility Among Adolescent Girls and Young Women - Namibia, 2019 [J]. MMWR Morb Mortal Wkly Rep, 2021, 70(45): 1570-4.	2022-12-08	Xiaoling Liu	excluded	Inclusion criteria were not met
[151]	AGATHIS N T, WOMACK L S, WEBBER B J, et al. Children, adolescents, and young adults hospitalized with COVID-19 and diabetes in summer 2021 [J]. Pediatric Diabetes, 2022, 23(7): 961-7.	2022-12-08	Xiaoling Liu	excluded	Inclusion criteria were not met
[152]	AGBARIA Q, ABU-MOKH A J. The use of religious and personal resources in coping with stress during COVID-19 for Palestinians [J]. Current psychology (New Brunswick, NJ), 2022: 1-13.	2022-12-08	Xiaoling Liu	excluded	Inclusion criteria were not met
[153]	AGBING L U, AGAPITO J D, BARADI A M A, et al. COVID-19: In the Eyes of a Filipino Child [J]. Illness, crises, and loss, 2022, 30(3): 427-46.	2022-12-08	Xiaoling Liu	excluded	Inclusion criteria were not met
[154]	AGEEL H K, HARRAD S, ABDALLAH M A-E. Occurrence, human exposure, and risk of microplastics in the indoor environment [J]. Environmental Science-Processes & Impacts, 2022, 24(1): 17-31.	2022-12-08	Xiaoling Liu	excluded	Inclusion criteria were not met
[155]	AGGARWAL A, CHAWLA M P S. Diagnosis and management of invasive fungal infections in critical care setting [J]. Journal, Indian Academy Clinical Medicine, 2021, 22(3-4): 117-32.	2022-12-08	Xiaoling Liu	excluded	Inclusion criteria were not met
[156]	AGGARWAL A, COHEN E, FIGUEIRA M, et al. Multisystem Inflammatory Syndrome in an Adult With COVID-19-A Trial of Anakinra: A Case Report [J]. Infectious diseases in clinical practice (Baltimore, Md), 2021, 29(6): e420-e3.	2022-12-08	Xiaoling Liu	excluded	Inclusion criteria were not met
[157]	AGGARWAL A, STELLA A O, WALKER G, et al. Platform for isolation and characterization of SARS-CoV-2 variants enables rapid characterization of Omicron in Australia [J]. Nature Microbiology, 2022, 7(6): 896-908.	2022-12-08	Xiaoling Liu	excluded	Inclusion criteria were not met
[158]	AGGARWAL D, WARNE B, JAHUN A S, et al. Genomic epidemiology of SARS-CoV-2 in a UK university identifies dynamics of transmission [J]. Nature Communications, 2022, 13(1).	2022-12-08	Xiaoling Liu	excluded	Inclusion criteria were not met
[159]	AGGELI C, POLYTARCHOU K, DIMITROGLOU Y, et al. Stroke and presence of patent foramen ovale in sickle cell disease [J]. Journal of thrombosis and thrombolysis, 2021, 52(3): 889-97.	2022-12-08	Xiaoling Liu	excluded	Inclusion criteria were not met
[160]	AGHAEI MOGHADAM E, MOHAMMADZADEH S, SATTARZADEH BADKOUBEH R, et al. COVID-19: A New Horizon in Congenital Heart Diseases [J]. Frontiers in Pediatrics, 2021, 9.	2022-12-08	Xiaoling Liu	excluded	Inclusion criteria were not met
[161]	AGHAGOLI G, GALLO MARIN B, KATCHUR N J, et al. Neurological Involvement in COVID-19 and Potential Mechanisms: A Review [J]. Neurocritical Care, 2021, 34(3): 1062-71.	2022-12-08	Xiaoling Liu	excluded	Inclusion criteria were not met
[162]	AGHCHELI B, BEHBOUDI E, TABARRAEI A, et al. Serum cytokine/chemokine profile and clinical/paraclinical data in COVID-19 deceased and recovered patients [J]. European Journal, 2022, 20.	2022-12-08	Xiaoling Liu	excluded	Inclusion criteria were not met
[163]	AGRATI C, CARSETTI R, BORDONI V, et al. The immune response as a double-edged sword: The lesson learnt during the COVID-19 pandemic [J]. Immunology, 2022.	2022-12-08	Xiaoling Liu	excluded	Inclusion criteria were not met
[164]	AGRAWAL N, MERCEDES R, MOULTON E A, et al. ADHERENCE TO BIRTH DOSE OF HEPATITIS B VACCINATION IN THE HOUSTON METROPOLITAN AREA [J]. Gastroenterology, 2022, 162(7): S-1169.	2022-12-08	Xiaoling Liu	excluded	no virological tests
[165]	AGRAWAL S, SINGH A, ISH P, et al. Comparative Analysis of COVID-19 in Adolescents and Younger Children [J]. Indian journal of pediatrics, 2022, 89(9): 933.	2022-12-08	Xiaoling Liu	excluded	Inclusion criteria were not met
[166]	AGRAWAL S, THAPA KARKI S, PAUDEL K P, et al. A Case Report of Macrophage Activation Syndrome Complicating Multisystem Inflammatory Syndrome in Children Associated With COVID-19: A Diagnostic Challenge [J]. Clinical Pediatrics, 2022, 61(2): 104-6.	2022-12-08	Xiaoling Liu	excluded	Inclusion criteria were not met
[167]	AGUAYO-TéLLEZ E, MANCHA-TORRES G L. Impacto del Covid-19 en las condiciones laborales de la población joven de Nuevo León, México [J]. CienciaUAT, 2022, 16(2): 141-54.	2022-12-08	Xiaoling Liu	excluded	Inclusion criteria were not met
[168]	AGUERA M, MELE-CASAS M, MERCEDES MOLINA M, et al. Safety and effectiveness of bubble continuous positive airway pressure as respiratory support for bronchiolitis in a pediatric ward [J]. European Journal of Pediatrics, 2022, 181(12): 4039-47.	2022-12-08	Xiaoling Liu	excluded	Inclusion criteria were not met
[169]	AGüERA M, MELé-CASAS M, MOLINA M M, et al. Safety and effectiveness of bubble continuous positive airway pressure as respiratory support for bronchiolitis in a pediatric ward [J]. Eur J Pediatr, 2022, 181(12): 4039-47.	2022-12-08	Xiaoling Liu	excluded	Inclusion criteria were not met
[170]	AGUIAR M, ANAM V, BLYUSS K B, et al. Mathematical models for dengue fever epidemiology: A 10-year systematic review [J]. Physics of Life Reviews, 2022, 40: 65-92.	2022-12-08	Xiaoling Liu	excluded	Inclusion criteria were not met
[171]	AGUILANTE C, ANDRES DURAN J, AHUMADA E, et al. Newborn with syphilitic pemphigus in pandemic's time [J]. Revista Chilena De Infectologia, 2021, 38(5): 800-4.	2022-12-08	Xiaoling Liu	excluded	Inclusion criteria were not met
[172]	AGUILAR-RUBIDO J C, PENTON-ARIAS E, AKBAR S M F. Innate Immune Stimulation Should not be Overlooked in Post- exposure Prophylaxis and Early Therapy for Coronavirus Infections [J]. Medicc Review, 2022, 24(1): 70-5.	2022-12-08	Xiaoling Liu	excluded	Inclusion criteria were not met
[173]	AGUILERA R, LEIBEL S, CORRINGHAM T, et al. Mediating Role of Fine Particles Abatement on Pediatric Respiratory Health During COVID-19 Stay-at-Home Order in San Diego County, California [J]. Geohealth, 2022, 6(9).	2022-12-08	Xiaoling Liu	excluded	Inclusion criteria were not met
[174]	AGUILERA-ALONSO D, EPALZA C, JOSE SANZ-SANTAEUFEMIA F, et al. Antibiotic Prescribing in Children Hospitalized With COVID-19 and Multisystem Inflammatory Syndrome in Spain: Prevalence, Trends, and Associated Factors [J]. Journal of the Pediatric Infectious Diseases Society, 2022, 11(5): 225-8.	2022-12-08	Xiaoling Liu	excluded	Inclusion criteria were not met
[175]	AGUILERA-ALONSO D, MURIAS S, GARDE A M-D-A, et al. Prevalence of thrombotic complications in children with SARS-CoV-2 [J]. Archives of Disease in Childhood, 2021, 106(11): 1129-32.	2022-12-08	Xiaoling Liu	excluded	Inclusion criteria were not met
[176]	AGUILERA-ALONSO D, MURIAS S, MARTíNEZ-DE-AZAGRA GARDE A, et al. Prevalence of thrombotic complications in children with SARS-CoV-2 [J]. Arch Dis Child, 2021, 106(11): 1129-32.	2022-12-08	Xiaoling Liu	excluded	Inclusion criteria were not met
[177]	AHMAD F, KAMAL M A, TEKWANI B L. Emergence and re-emergence of human coronaviruses: Spike protein as the potential molecular switch and pharmaceutical target [J]. Current Pharmaceutical Design, 2021, 27(33): 3566-76.	2022-12-08	Xiaoling Liu	excluded	Inclusion criteria were not met
[178]	AHMAD F B, CISEWSKI J A, ANDERSON R N. Provisional Mortality Data - United States, 2021 [J]. Mmwr-Morbidity and Mortality Weekly Report, 2022, 71(17): 597-600.	2022-12-08	Xiaoling Liu	excluded	Inclusion criteria were not met
[179]	AHMAD N, ALI N F M, NAWI A M, et al. Clinical Characteristics of Patients with Coronavirus Disease 2019 (COVID-19) in a Teaching Hospital in Malaysia [J]. Journal in Developing Countries, 2021, 15(8): 1059-65.	2022-12-08	Xiaoling Liu	excluded	Inclusion criteria were not met
[180]	AHMAR M, ALI F, JIANG Y, et al. Determinants of Adoption and the Type of Solar PV Technology Adopted in Rural Pakistan [J]. Frontiers in Environmental Science, 2022, 10.	2022-12-08	Xiaoling Liu	excluded	Inclusion criteria were not met
[181]	AHMED A, ALI Y, SIDDIG E E, et al. Hepatitis E Virus Outbreak among Tigray War Refugees from Ethiopia, Sudan [J]. Emerging infectious diseases, 2022, 28(8): 1722-4.	2022-12-08	Xiaoling Liu	excluded	Inclusion criteria were not met
[182]	AHMED A, ROJO P, AGWU A, et al. REMDESIVIR TREATMENT for COVID-19 in HOSPITALIZED CHILDREN: CARAVAN INTERIM RESULTS [J]. Topics in Antiviral Medicine, 2022, 30(1 SUPPL): 296-7.	2022-12-08	Xiaoling Liu	excluded	Inclusion criteria were not met
[183]	AHMED K A H M, HASABO E A, HAROUN M S, et al. Clinical characteristics, complications, and predictors of outcome of hospitalized adult Sudanese patients with COVID-19 and malaria coinfection in Sudan: A multicenter retrospective cross-sectional study [J]. Journal of medical virology, 2022, 94(8): 3685-97.	2022-12-08	Xiaoling Liu	excluded	Inclusion criteria were not met
[184]	AHMED M, GREEN S R, SUNDAR D. Dilated Cardiomyopathy with Congestive Hepatopathy in Post COVID-19 Patient-A Case Report [J]. Journal Clinical and Diagnostic Research, 2022, 16(4): OD04-OD7.	2022-12-08	Xiaoling Liu	excluded	Inclusion criteria were not met
[185]	AHMED MOSTAFA G, MOHAMED IBRAHIM H, AL SAYED SHEHAB A, et al. Up-regulated serum levels of interleukin (IL)-17A and IL-22 in Egyptian pediatric patients with COVID-19 and MIS-C: Relation to the disease outcome [J]. Cytokine, 2022, 154.	2022-12-08	Xiaoling Liu	excluded	Inclusion criteria were not met
[186]	AHMED N, KHAN M, SALEEM W, et al. Evaluation of Bi-Lateral Co-Infections and Antibiotic Resistance Rates among COVID-19 Patients [J]. Antibiotics, 2022, 11(2).	2022-12-08	Xiaoling Liu	excluded	Inclusion criteria were not met
[187]	AHN J G. Epidemiological changes in infectious diseases during the coronavirus disease 2019 pandemic in Korea: a systematic review [J]. Clinical and Experimental Pediatrics, 2022, 65(4): 167-71.	2022-12-08	Xiaoling Liu	excluded	Inclusion criteria were not met
[188]	AHSANUDDIN S, NASSER W, ROY S C, et al. Facial paralysis and vaccinations: a vaccine adverse event reporting system review [J]. Family Practice, 2022, 39(1): 80-4.	2022-12-08	Xiaoling Liu	excluded	Inclusion criteria were not met
[189]	AIELLO E N, FIABANE E, MANERA M R, et al. Episodic long-term memory in post-infectious SARS-CoV-2 patients [J]. Neurological Sciences, 2022, 43(2): 785-8.	2022-12-08	Xiaoling Liu	excluded	Inclusion criteria were not met
[190]	AILIOAIE L M, AILIOAIE C, LITSCHER G. Biomarkers in Systemic Juvenile Idiopathic Arthritis, Macrophage Activation Syndrome and Their Importance in COVID Era [J]. International journal of molecular sciences, 2022, 23(21).	2022-12-08	Xiaoling Liu	excluded	Inclusion criteria were not met
[191]	AILIOAIE L M, AILIOAIE C, LITSCHER G. Implications of SARS-CoV-2 Infection in Systemic Juvenile Idiopathic Arthritis [J]. International journal of molecular sciences, 2022, 23(8).	2022-12-08	Xiaoling Liu	excluded	Inclusion criteria were not met
[192]	AILIOAIE L M, AILIOAIE C, LITSCHER G, et al. Celiac Disease and Targeting the Molecular Mechanisms of Autoimmunity in COVID Pandemic [J]. International Journal Molecular Sciences, 2022, 23(14).	2022-12-08	Xiaoling Liu	excluded	Inclusion criteria were not met
[193]	AIX M L, PETIT P, BICOUT D J. Air pollution and health impacts during the COVID-19 lockdowns in Grenoble, France [J]. Environmental pollution (Barking, Essex : 1987), 2022, 303: 119134.	2022-12-08	Xiaoling Liu	excluded	Inclusion criteria were not met
[194]	AIX M-L, PETIT P, BICOUT D J. Air pollution and health impacts during the COVID-19 lockdowns in Grenoble, France [J]. Environmental Pollution, 2022, 303.	2022-12-08	Xiaoling Liu	excluded	Inclusion criteria were not met
[195]	AIZAWA Y, KASAMATSU T, NAGASAWA K, et al. Molecular Evolution and Epidemiology of Parechovirus-A3 in Japan, 1997-2019 [J]. The Journal of infectious diseases, 2022.	2022-12-08	Xiaoling Liu	excluded	Inclusion criteria were not met
[196]	AIZAWA Y, SHOBUGAWA Y, TOMIYAMA N, et al. Coronavirus Disease 2019 Cluster Originating in a Primary School Teachers' Room in Japan [J]. The Pediatric infectious disease journal, 2021, 40(11): e418-e23.	2022-12-08	Xiaoling Liu	excluded	Inclusion criteria were not met
[197]	AJINKPANG S, ANIM-BOAMAH O, BIMPONG K A, et al. Sickle Cell Disease in Children: Knowledge and Home-Based Management Strategies among Caregivers at a Tertiary Facility in Northern Ghana [J]. Biomed Research International, 2022, 2022.	2022-12-08	Xiaoling Liu	excluded	Inclusion criteria were not met
[198]	AJMERA K M, GOYAL L, PANDIT T, et al. Monkeypox- An emerging pandemic [J]. IDCases, 2022, 29: e01587-e.	2022-12-08	Xiaoling Liu	excluded	Inclusion criteria were not met
[199]	AKAISHI T, KUSHIMOTO S, KATORI Y, et al. Effectiveness of third vaccine dose for coronavirus disease 2019 during the Omicron variant pandemic: a prospective observational study in Japan [J]. Scientific Reports, 2022, 12(1).	2022-12-08	Xiaoling Liu	excluded	Inclusion criteria were not met
[200]	AKAISHI T, KUSHIMOTO S, KATORI Y, et al. Effectiveness of mRNA COVID-19 Vaccines in Japan during the Nationwide Pandemic of the Delta Variant [J]. Tohoku Journal of Experimental Medicine, 2022, 257(1): 1-6.	2022-12-08	Xiaoling Liu	excluded	Inclusion criteria were not met
[201]	AKAISHI T, KUSHIMOTO S, KATORI Y, et al. COVID-19 Transmission at Schools in Japan [J]. Tohoku Journal of Experimental Medicine, 2021, 255(3): 239-46.	2022-12-08	Xiaoling Liu	excluded	Inclusion criteria were not met
[202]	AKAISHI T, ONODERA T, TAKAHASHI T, et al. Reports of acute adverse events in mRNA COVID-19 vaccine recipients after the first and second doses in Japan [J]. Scientific Reports, 2022, 12(1).	2022-12-08	Xiaoling Liu	excluded	Inclusion criteria were not met
[203]	AKALIN A, AYHAN F. Intimate Partner Violence against Women in Turkey during the COVID-19 Pandemic [J]. Issues in mental health nursing, 2022, 43(1): 68-75.	2022-12-08	Xiaoling Liu	excluded	Inclusion criteria were not met
[204]	AKARD T F, GILMER M J, HENDRICKS-FERGUSON V L. Ethical Considerations in Oncology and Palliative Care Research During COVID-19 [J]. Journal of pediatric hematology/oncology nursing, 2022, 39(3): 178‐84.	2022-12-08	Xiaoling Liu	excluded	Inclusion criteria were not met
[205]	AKASLAN KARA A, KıYMET E, ZIHNI C, et al. Multiple thrombi in a child diagnosed with coronavirus disease 2019 treated with cardiac surgery [J]. Turk gogus kalp damar cerrahisi dergisi, 2022, 30(2): 277-80.	2022-12-08	Xiaoling Liu	excluded	Inclusion criteria were not met
[206]	AKBAR A, AHMAD S. New-Onset Seizures as an Acute Presentation With Atypical EEG Findings in a Previously Healthy Child With Asymptomatic COVID-19 Infection [J]. Cureus, 2022, 14(3): e22899-e.	2022-12-08	Xiaoling Liu	excluded	Inclusion criteria were not met
[207]	AKBAR A, AHMAD S, CREEDEN S, et al. Infant with Loeys-Dietz syndrome treated for febrile status epilepticus with COVID-19 infection: first reported case of febrile status epilepticus and focal seizures in a patient with Loeys-Dietz syndrome and review of literature [J]. BMJ case reports, 2022, 15(11).	2022-12-08	Xiaoling Liu	excluded	Inclusion criteria were not met
[208]	AKBAR A, BLUME G M, CREEDEN S, et al. COVID-19 and MOG-IgG-associated acquired demyelinating polyneuropathy compatible with chronic inflammatory demyelinating polyneuropathy in a previously healthy girl [J]. Proceedings (Baylor University Medical Center), 2022, 35(5): 719-21.	2022-12-08	Xiaoling Liu	excluded	Inclusion criteria were not met
[209]	AKBARIZADEH M R, NADERIFAR M, GHANIZADEGAN P, et al. Ketoacidosis as a primary manifestation of COVID-19 [J]. Endocrinology, Diabetes and Metabolism, 2021, 27(2): 146-8.	2022-12-08	Xiaoling Liu	excluded	Inclusion criteria were not met
[210]	AKBARZADEH A, TAHERI M, EBRAHIMI B, et al. Evaluation of Lactocare (R) Synbiotic Administration on the Serum Electrolytes and Trace Elements Levels in Psoriasis Patients: a Randomized, Double-Blind, Placebo-Controlled Clinical Trial Study [J]. Biological Trace Element Research, 2022, 200(10): 4230-7.	2022-12-08	Xiaoling Liu	excluded	Inclusion criteria were not met
[211]	AKBARZADEH-KHIAVI M, TORABI M, RAHBARNIA L, et al. Baricitinib combination therapy: a narrative review of repurposed Janus kinase inhibitor against severe SARS-CoV-2 infection [J]. Infection, 2022, 50(2): 295-308.	2022-12-08	Xiaoling Liu	excluded	Inclusion criteria were not met
[212]	AKBAS E, KORKMAZ I, PALAMAR M, et al. Shifting trends in demographic features of chemical eye injuries during COVID-19 pandemic [J]. International Ophthalmology, 2022, 42(7): 2127-32.	2022-12-08	Xiaoling Liu	excluded	Inclusion criteria were not met
[213]	AKCA SUMENGEN A, OCAKCI A F. Evaluation of the Effect of an Education Program Using Cartoons and Comics on Disease Management in Children with Asthma: a Randomized Controlled Study [J]. Journal of asthma, 2022: 1‐19.	2022-12-08	Xiaoling Liu	excluded	Inclusion criteria were not met
[214]	AKCAN YILDIZ L, UNAL B, AYDIN O, et al. Respiratory Tract Pathogens in the COVID-19 Era: Data from a Pediatric Emergency Department [J]. Journal Infectious, 2022, 17(1): 11-7.	2022-12-08	Xiaoling Liu	excluded	Inclusion criteria were not met
[215]	AKCAY N, BEKTAS G, MENENTOGLU M E, et al. Covid-19-Associated Acute Disseminated Encephalomyelitis-Like Disease in 2 Children [J]. Pediatric Infectious Disease Journal, 2021, 40(11): E445-E50.	2022-12-08	Xiaoling Liu	excluded	Inclusion criteria were not met
[216]	AKCAY N, KIHTIR H S, DURAK C, et al. Mortality Risk Factors Among Critically Ill Children With Acute COVID-19 in PICUs: A Multicenter Study From Turkish Pediatric Critical COVID-19 and MIS-C Study Group [J]. The Pediatric infectious disease journal, 2022, 41(9): 742-50.	2022-12-08	Xiaoling Liu	excluded	Inclusion criteria were not met
[217]	AKCAY N, KIHTIR H S, DURAK C, et al. Mortality Risk Factors among Critically Ill Children with Acute COVID-19 in PICUs: A Multicenter Study from Turkish Pediatric Critical COVID-19 and MIS-C Study Group [J]. Infectious Journal, 2022, 41(9): 742-50.	2022-12-08	Xiaoling Liu	excluded	Inclusion criteria were not met
[218]	AKDAD M, ALGHARRASS Y, TALHA H, et al. Epidemiological characteristics of 64 covid-19 patients in errachidia province (Darâa-tafilalet region), morocco: A retrospective analysis [J]. Reviews on Recent Clinical Trials, 2021, 16(3): 294-302.	2022-12-08	Xiaoling Liu	excluded	Inclusion criteria were not met
[219]	AKELEW Y, ANDUALEM H, EBRAHIM E, et al. Immunomodulation of COVID-19 severity by helminth co-infection: Implications for COVID-19 vaccine efficacy [J]. Immunity Inflammation and Disease, 2022, 10(3).	2022-12-08	Xiaoling Liu	excluded	Inclusion criteria were not met
[220]	AKER C, SEZEN C B, SEZEN A, et al. Did primary spontaneous pneumomediastinum risk factor alter in the period of COVID-19 pandemia? [J]. Interactive cardiovascular and thoracic surgery, 2022, 34(6): 1031-7.	2022-12-08	Xiaoling Liu	excluded	Inclusion criteria were not met
[221]	AKER C, SEZEN C B, SEZEN A I, et al. Did primary spontaneous pneumomediastinum risk factor alter in the period of COVID-19 pandemia? [J]. Interactive cardiovascular and thoracic surgery, 2022, 34(6): 1031-7.	2022-12-08	Xiaoling Liu	excluded	Inclusion criteria were not met
[222]	AKGUN O, KAYAALP G K, DEMIRKAN F G, et al. Exploring the attitudes, concerns, and knowledge regarding COVID-19 vaccine by the parents of children with rheumatic disease: Cross-sectional online survey [J]. Vaccine, 2022, 40(12): 1829-36.	2022-12-08	Xiaoling Liu	excluded	Inclusion criteria were not met
[223]	AKGüN Ö, KAYAALP G K, DEMIRKAN F G, et al. Exploring the attitudes, concerns, and knowledge regarding COVID-19 vaccine by the parents of children with rheumatic disease: Cross-sectional online survey [J]. Vaccine, 2022, 40(12): 1829-36.	2022-12-08	Xiaoling Liu	excluded	Inclusion criteria were not met
[224]	AKHAVAN S, BORNA S, ABDOLLAHI A, et al. Pathologic examination of the placenta and its benefits in treatment plan or follow-up of patients: a cross-sectional study [J]. European Journal of Medical Research, 2022, 27(1).	2022-12-08	Xiaoling Liu	excluded	Inclusion criteria were not met
[225]	AKILIMALI A, BANGA S, ODUOYE M O, et al. Malnutrition among under-five children in Democratic Republic of the Congo: A plague of the health system [J]. Annals of medicine and surgery (2012), 2022, 82: 104260-.	2022-12-08	Xiaoling Liu	excluded	Inclusion criteria were not met
[226]	AKIN I M, KANBUROGLU M K, TAYMAN C, et al. Epidemiologic and clinical characteristics of neonates with late-onset COVID-19: 1-year data of Turkish Neonatal Society [J]. European Journal of Pediatrics, 2022, 181(5): 1933-42.	2022-12-08	Xiaoling Liu	excluded	Inclusion criteria were not met
[227]	AKINDELE N P. Updates in the Epidemiology, Approaches to Vaccine Coverage and Current Outbreaks of Measles [J]. Infectious Disease Clinics of North America, 2022, 36(1): 39-48.	2022-12-08	Xiaoling Liu	excluded	Inclusion criteria were not met
[228]	AKKAIF M A, BITAR A N, AL-KAIF L A I K, et al. The Management of Myocardial Injury Related to SARS-CoV-2 Pneumonia [J]. Journal Cardiovascular Development and, 2022, 9(9).	2022-12-08	Xiaoling Liu	excluded	Inclusion criteria were not met
[229]	AKKO G, AGBAS A, DURU N S. A Comparison of Clinical Findings and Laboratory Test Results between Hospitalized Children with COVID-19 and Influenza [J]. Journal Research, 2021, 8(4): 432-7.	2022-12-08	Xiaoling Liu	excluded	Inclusion criteria were not met
[230]	AKKOç G, CEBECI B, OĞUZ D, et al. The first newborn case of coronavirus disease 2019 (Covid-19) in Turkey [J]. Cocuk Enfeksiyon Dergisi, 2021, 15(2): e109-e11.	2022-12-08	Xiaoling Liu	excluded	Inclusion criteria were not met
[231]	AKKOYUN E, SOTELO J, CHERRY G, et al. Clinical Outcomes of COVID-19 Infection Among Children with Cancer: A Single-Center Experience [J]. Blood, 2021, 138: 3366.	2022-12-08	Xiaoling Liu	excluded	Inclusion criteria were not met
[232]	AKKUS N I, RAJPAL S, HILBUN J, et al. Troponin Elevation in Sickle Cell Disease [J]. Medical Principles and Practice, 2021, 30(5): 437-42.	2022-12-08	Xiaoling Liu	excluded	Inclusion criteria were not met
[233]	AKMATOV M K, KOHRING C, DAMMERTZ L, et al. The Effect of the COVID-19 Pandemic on Outpatient Antibiotic Prescription Rates in Children and Adolescents-A Claims-Based Study in Germany [J]. Antibiotics-Basel, 2022, 11(10).	2022-12-08	Xiaoling Liu	excluded	Inclusion criteria were not met
[234]	AKTURK ACAR F, ESENULKU M C, HEKIMOGLU B. Retinal Findings of Hospitalized Neonates Recovered from COVID-19 Infection: A Prospective, Observational, Descriptive Study [J]. Journal of tropical pediatrics, 2022, 68(3).	2022-12-08	Xiaoling Liu	excluded	Inclusion criteria were not met
[235]	AKYILDIZ D, CAMUR Z. Comparison of early postnatal clinical outcomes of newborns born to pregnant women with COVID-19: a case-control study [J]. Journal of Maternal-Fetal & Neonatal Medicine, 2021.	2022-12-08	Xiaoling Liu	excluded	Inclusion criteria were not met
[236]	AKYüZ ÖZKAN E, ERDENIZ E H. Organ Involvement in Multisystem-Inflammatory Syndrome in Children Admitted to a Tertiary Hospital in Turkey [J]. Cocuk Enfeksiyon Dergisi, 2022, 16(2): 77-86.	2022-12-08	Xiaoling Liu	excluded	Inclusion criteria were not met
[237]	AL ALI T, ALSHRYDA S. Adolescent-Acquired Flatfeet: The Tip of the Iceberg [J]. Cureus, 2022, 14(11): e30983-e.	2022-12-08	Xiaoling Liu	excluded	Inclusion criteria were not met
[238]	AL ATTAS R A, ALSHAMI A, MOHAMED N, et al. Severe delayed graft function in a living-related kidney transplant recipient due to combination of alloimmunity, autoimmunity, and heterologous immunity: A case report [J]. Pediatric transplantation, 2022.	2022-12-08	Xiaoling Liu	excluded	Inclusion criteria were not met
[239]	AL BISHAWI A, ALI M, AL-ZUBAIDI K, et al. Beware of the ambiguous enemy of multisystem inflammatory syndrome in adult (MIS-A) following Covid-19 infection or vaccination [J]. Clinical Case Reports, 2021, 9(11).	2022-12-08	Xiaoling Liu	excluded	Inclusion criteria were not met
[240]	AL HOURI H N, AL-TARCHEH H, ZAHRA E, et al. Clinical Characteristics and Prognosis of COVID-19 patients in Syria: A cross-sectional multicenter study [J]. Annals Medicine and Surgery, 2022, 78.	2022-12-08	Xiaoling Liu	excluded	Inclusion criteria were not met
[241]	AL IMAM M, JAHAN I, DAS M, et al. Supporting Ultra-poor Children with Cerebral Palsy and Their Families with Integrated Microfinance/ livelihood and Community-based Rehabilitation Program -A Cluster Randomized Controlled Trial [J]. Developmental medicine and child neurology, 2022, 64: 73‐.	2022-12-08	Xiaoling Liu	excluded	Inclusion criteria were not met
[242]	AL IMAM M, JAHAN I, DAS M, et al. Supporting ultra-poor children with cerebral palsy and their families with integrated microfinance/livelihood and community-based rehabilitation: a cluster randomized controlled trial [J]. Developmental medicine and child neurology, 2022, 64(SUPPL 2): 100‐1.	2022-12-08	Xiaoling Liu	excluded	Inclusion criteria were not met
[243]	AL IMAM M H, JAHAN I, DAS M C, et al. SUpporting People in extreme POverty with Rehabilitation and Therapy (SUPPORT CP): a trial among families of children with cerebral palsy in Bangladesh [J]. Developmental medicine and child neurology, 2022.	2022-12-08	Xiaoling Liu	excluded	Inclusion criteria were not met
[244]	AL IMAM M H, JAHAN I, DAS M C, et al. Supporting ultra-poor children with cerebral palsy and their families with integrated microfinance/livelihood and community-based rehabilitation program -a cluster randomized controlled trial [J]. Developmental medicine and child neurology, 2022, 64(SUPPL 3): 22‐3.	2022-12-08	Xiaoling Liu	excluded	Inclusion criteria were not met
[245]	AL RAIMI A M, CHONG M C, TANG L Y, et al. Effect of Health Education via Mobile Application in Promoting Quality of Life Among Asthmatic Schoolchildren in Urban Malaysia During the COVID-19 Era: a Quasi-experimental Study [J]. Computers, informatics, nursing, 2022: 648‐57.	2022-12-08	Xiaoling Liu	excluded	Inclusion criteria were not met
[246]	AL SULAIMAN K, ALJUHANI O, AL AAMER K, et al. The Role of Inhaled Corticosteroids (ICS) in Critically Ill Patients With COVID-19: A Multicenter, Cohort Study [J]. Journal of Intensive Care Medicine, 2022, 37(2): 248-57.	2022-12-08	Xiaoling Liu	excluded	Inclusion criteria were not met
[247]	AL WADHAHI A, GARVEY L, EDWARD K-L, et al. The lived experience of adherence to asthma medication in young adults (18-34 years) [J]. Journal of Asthma, 2022, 59(12): 2475-90.	2022-12-08	Xiaoling Liu	excluded	Inclusion criteria were not met
[248]	AL-ABDULRAZZAQ D, ALKANDARI A, ALHUSAINI F, et al. Higher rates of diabetic ketoacidosis and admission to the paediatric intensive care unit among newly diagnosed children with type 1 diabetes in Kuwait during the COVID-19 pandemic [J]. Diabetes-Metabolism Research and Reviews, 2022, 38(3).	2022-12-08	Xiaoling Liu	excluded	Inclusion criteria were not met
[249]	ALALI A, O'NEIL E, ANDERS M, et al. Vasoplegic Shock Represents a Dominant Hemodynamic Profile of Multisystem Inflammatory Syndrome Following COVID-19 in Children and Adolescents [J]. Pediatric Critical Care Medicine, 2022, 23(6): E295-E9.	2022-12-08	Xiaoling Liu	excluded	Inclusion criteria were not met
[250]	ALAMER A, ASDAQ S M B, ALYAMANI M, et al. Characteristics of mechanically ventilated COVID-19 patients in the Al-Ahsa Region of Saudi Arabia: a retrospective study with survival analysis [J]. Annals of Saudi Medicine, 2022, 42(3): 165-73.	2022-12-08	Xiaoling Liu	excluded	Inclusion criteria were not met
[251]	AL-ANEZI A, SOTIROVA-KOULLI V, SHALABY O, et al. Biotin-thiamine responsive basal ganglia disease in the era of COVID-19 outbreak diagnosis not to be missed: A case report [J]. Brain & Development, 2022, 44(4): 303-7.	2022-12-08	Xiaoling Liu	excluded	Inclusion criteria were not met
[252]	AL-ANI A, ABUZAYDA H, AHMED H, et al. Limitation of tube thoracostomy in treating pneumothorax in COVID-19 infected patients. A retrospective cohort study [J]. Annals of medicine and surgery (2012), 2022, 80: 104171-.	2022-12-08	Xiaoling Liu	excluded	Inclusion criteria were not met
[253]	ALANLI R, KUCUKAY M B, YALCIN K S. Readmission rates of patients with COVID-19 after hospital discharge [J]. Revista da Associacao Medica Brasileira (1992), 2021, 67(11): 1610-5.	2022-12-08	Xiaoling Liu	excluded	Inclusion criteria were not met
[254]	AL-ANTARY E T, ARAR R, PERSAUD Y, et al. Unusual Presentation of Thrombotic Thrombocytopenic Purpura in a Newly Diagnosed Pediatric Patient With Systemic Lupus Erythematosus in the Setting of MIS-C [J]. Journal of Pediatric Hematology Oncology, 2022, 44(3): E812-E5.	2022-12-08	Xiaoling Liu	excluded	Inclusion criteria were not met
[255]	ALAOUI-INBOUI F Z, BOUCHRA S. Viral Bronchiolo-Alveolitis From Coronavirus OC43 and Rhinovirus-Simulating SARS-CoV-2 Infection [J]. Cureus, 2022, 14(8): e28093-e.	2022-12-08	Xiaoling Liu	excluded	Inclusion criteria were not met
[256]	ALAPATI A, CAMERON N, GRATTON S, et al. Frosted branch angiitis presenting after a SARS-CoV-2 infection [J]. Journal of ophthalmic inflammation and infection, 2022, 12(1): 38-.	2022-12-08	Xiaoling Liu	excluded	Inclusion criteria were not met
[257]	ALATTAR R A, ABDALLA S, ABDALLAH T, et al. Favipiravir for the treatment of coronavirus disease 2019 pneumonia; a propensity score-matched cohort study [J]. Journal and Public Health, 2022, 15(10): 1061-4.	2022-12-08	Xiaoling Liu	excluded	Inclusion criteria were not met
[258]	ALBARADO K V P, LAUER-LEITE I D, DE OLIVEIRA CARVALHO D C, et al. Well-Being and Stress of Children in Teaching by Digital Means during the COVID-19 Pandemic: A Case in Santarem, Brazilian Amazonia [J]. International Journal of Environmental Research and Public Health, 2022, 19(12).	2022-12-08	Xiaoling Liu	excluded	Inclusion criteria were not met
[259]	AL-BARI A A. Current Scenario and Future Direction of Newborn Screening and Management Program for Phenylketonuria in Bangladesh [J]. Journal of Inborn Errors of Metabolism and Screening, 2022, 10: e20210024-e.	2022-12-08	Xiaoling Liu	excluded	Inclusion criteria were not met
[260]	AL-BASSAM W W, AL-KARAAWI I A, SHARQUIE I K, et al. Evaluation of interleukin-38 levels in serum of patients with coronavirus disease 2019 [J]. Journal of medical virology, 2022, 94(8): 3642-52.	2022-12-08	Xiaoling Liu	excluded	Inclusion criteria were not met
[261]	AL-BELTAGI M, SAEED N K, BEDIWY A S, et al. Paediatric gastrointestinal disorders in SARS-CoV-2 infection: Epidemiological and clinical implications [J]. World Journal Gastroenterology, 2021, 27(16): 1716-27.	2022-12-08	Xiaoling Liu	excluded	Inclusion criteria were not met
[262]	ALBERS P N, WILLIAMS J G, EL-YOUSFI S, et al. Study protocol for First Dental Steps Intervention: feasibility study of a health visitor led infant oral health improvement programme [J]. Pilot and feasibility studies, 2022, 8(1): 245-.	2022-12-08	Xiaoling Liu	excluded	Inclusion criteria were not met
[263]	ALBIZU-JACOB A, LOECHER N, GRAY H, et al. Engaging Parents of Pediatric Cancer Survivors with Obesity in a Healthy Lifestyle Intervention during the Covid-19 Pandemic: implications for Trial Recruitment and Data Collection [J]. Pediatric blood & cancer, 2021, 68(SUPPL 5).	2022-12-08	Xiaoling Liu	excluded	Inclusion criteria were not met
[264]	ALBOGAMI D, KISHWER K, BINOMAR H, et al. COVID-19 vaccine for peditarics patients post liver transplnation-single center preliminary report-King Faisal Specialist Hospital & Research Center, Riyadh, Saudi Arabia [J]. Journal Gastroenterology and Nutrition, 2022, 74(2): 863.	2022-12-08	Xiaoling Liu	excluded	Inclusion criteria were not met
[265]	ALBRECHT L, BISHOP E, JAY B, et al. Covid-19 research: Lessons from non-human primate models [J]. Vaccines, 2021, 9(8).	2022-12-08	Xiaoling Liu	excluded	Inclusion criteria were not met
[266]	ALBRIGHT J A, REBELLO E, KOSINSKI L R, et al. Characterization of the Epidemiology and Risk Factors for Hand Fractures in Patients Aged 1 to 19 Presenting to United States Emergency Departments: A Retrospective Study of 21,031 Cases [J]. Journal of pediatric orthopedics, 2022, 42(6): 335-40.	2022-12-08	Xiaoling Liu	excluded	Inclusion criteria were not met
[267]	ALBUALI W H, ALGHAMDI A A, ALDOSSARY S J, et al. Clinical profile, risk factors and outcomes of ric COVID-19: a retrospective cohort multicentre study in Saudi Arabia [J]. BMJ Open, 2022, 12(3): e053722.	2022-12-08	Xiaoling Liu	excluded	Inclusion criteria were not met
[268]	ALCAMO A M, MCGUIRE J L, KANTHIMATHINATHAN H K, et al. Worldwide epidemiology of neuro-coronavirus disease in children: lessons for the next pandemic [J]. Current Opinion in Pediatrics, 2021, 33(6): 580-90.	2022-12-08	Xiaoling Liu	excluded	Inclusion criteria were not met
[269]	ALCANTARA-LOPEZ M, CASTRO M, MARTINEZ-PEREZ A, et al. Children Exposed to Intimate Partner Violence During Confinement: Characteristics by Age and Sex [J]. Frontiers in psychology, 2022, 13: 889697-.	2022-12-08	Xiaoling Liu	excluded	Inclusion criteria were not met
[270]	ALCáNTARA-LóPEZ M, CASTRO M, MARTíNEZ-PéREZ A, et al. Children Exposed to Intimate Partner Violence During Confinement: Characteristics by Age and Sex [J]. Frontiers in psychology, 2022, 13: 889697.	2022-12-08	Xiaoling Liu	excluded	Inclusion criteria were not met
[271]	ALCORN J F, SARKAR S N. What is the oligoadenylate synthetases-like protein and does it have therapeutic potential for influenza? [J]. Expert Review Medicine, 2015, 9(1): 1-3.	2022-12-08	Xiaoling Liu	excluded	Inclusion criteria were not met
[272]	AL-DAR A A, AL-QASSIMI M, EZZADEEN F H, et al. Diphtheria resurgence in Sada'a-Yemen, 2017-2020 [J]. Bmc Infectious Diseases, 2022, 22(1).	2022-12-08	Xiaoling Liu	excluded	Inclusion criteria were not met
[273]	ALDHAHERI S, BAGHLAF H, BADEGHIESH A, et al. Should pregnant women with diabetes be counseled differently if nephropathy was detected? a population database study [J]. Journal of Maternal-Fetal & Neonatal Medicine, 2022.	2022-12-08	Xiaoling Liu	excluded	Inclusion criteria were not met
[274]	ALDRETE-CORTEZ V, BOBADILLA L, TAFOYA S A, et al. Infants prenatally exposed to SARS-CoV-2 show the absence of fidgety movements and are at higher risk for neurological disorders: A comparative study [J]. Plos One, 2022, 17(5).	2022-12-08	Xiaoling Liu	excluded	Inclusion criteria were not met
[275]	ALDUKHAYEL A, BAQAR S M, ALMEATHEM F K, et al. Digital Eye Strain Caused by Online Education Among Children in Qassim Region, Saudi Arabia: A Cross-Sectional Study [J]. Cureus, 2022, 14(4): e23813-e.	2022-12-08	Xiaoling Liu	excluded	Inclusion criteria were not met
[276]	ALDUNDAG A, YILMAZ E, KESIMLI M C. Modified Olfactory Training Is an Effective Treatment Method for COVID-19 Induced Parosmia [J]. The Laryngoscope, 2022, 132(7): 1433-8.	2022-12-08	Xiaoling Liu	excluded	Inclusion criteria were not met
[277]	ALEEM A, OLAREWAJU O, POZUN A. Evaluating And Referring Patients For Outpatient Monoclonal Antibody Therapy For Coronavirus (COVID-19) In The Emergency Department [M]. StatPearls. Treasure Island (FL); StatPearls Publishing	2022-12-08	Xiaoling Liu	excluded	Inclusion criteria were not met
[278]		2022-12-08	Xiaoling Liu	excluded	Inclusion criteria were not met
[279]	ALEEM A, SLENKER A K. Monoclonal Antibody Therapy For High-Risk Coronavirus (COVID 19) Patients With Mild To Moderate Disease Presentations [M]. StatPearls. Treasure Island (FL); StatPearls Publishing	2022-12-08	Xiaoling Liu	excluded	Inclusion criteria were not met
[280]	ALEEM M, SALMAN S, IQBAL J, et al. To Determine the Effect of Diabetes Mellitus on the Clinical Course and Outcome of COVID-19 at Jinnah Hospital, Lahore, Pakistan [J]. Pakistan Journal Medical and Health Sciences, 2022, 16(7): 41-3.	2022-12-08	Xiaoling Liu	excluded	Inclusion criteria were not met
[281]	ALEGRIA M, CRUZ-GONZALEZ M, O'MALLEY I S, et al. Role of social determinants in anxiety and depression symptoms during COVID-19: a longitudinal study of adults in North Carolina and Massachusetts [J]. Behaviour research and therapy, 2022, 154.	2022-12-08	Xiaoling Liu	excluded	Inclusion criteria were not met
[282]	ALEGRíA M, CRUZ-GONZALEZ M, O'MALLEY I S, et al. Role of social determinants in anxiety and depression symptoms during COVID-19: a longitudinal study of adults in North Carolina and Massachusetts [J]. Behaviour research and therapy, 2022, 154: 104102.	2022-12-08	Xiaoling Liu	excluded	Inclusion criteria were not met
[283]	ALEKSOVA A, FLUCA A L, GAGNO G, et al. Long-term effect of SARS-CoV-2 infection on cardiovascular outcomes and all-cause mortality [J]. Life Sciences, 2022, 310.	2022-12-08	Xiaoling Liu	excluded	Inclusion criteria were not met
[284]	ALEMAYEHU T, BUONSENSO D. Children with trisomy 21 are a group at risk for severe COVID-19: Case reports from a COVID-19 treatment unit in Addis Ababa, Ethiopia [J]. Frontiers in Pediatrics, 2022, 10.	2022-12-08	Xiaoling Liu	excluded	Inclusion criteria were not met
[285]	ALESSI J, BECKER A S, AMARAL B, et al. Type 1 diabetes and the challenges of emotional support in crisis situations: results from a randomized clinical trial of a multidisciplinary teleintervention [J]. Scientific Reports, 2022, 12(1).	2022-12-08	Xiaoling Liu	excluded	Inclusion criteria were not met
[286]	ALEXANDER E C, DEEP A. Characterization of a Hepatitis Outbreak in Children, 2021 to 2022 [J]. JAMA Network Open, 2022: E2237091.	2022-12-08	Xiaoling Liu	excluded	no virological tests
[287]	ALEXANDER M, LUO Y, RAIMONDI G, et al. Jakinibs of All Trades: Inhibiting Cytokine Signaling in Immune-Mediated Pathologies [J]. Pharmaceuticals, 2022, 15(1).	2022-12-08	Xiaoling Liu	excluded	Inclusion criteria were not met
[288]	ALEXANDRAKI K I, KALTSAS G A. Adrenal insufficiency and pregnancy [J]. Current Opinion in Endocrinology Diabetes and Obesity, 2022, 29(3): 277-83.	2022-12-08	Xiaoling Liu	excluded	Inclusion criteria were not met
[289]	ALFADHEL M, ABADEL B, ALMAGHTHAWI H, et al. HMG-CoA Lyase Deficiency: A Retrospective Study of 62 Saudi Patients [J]. Frontiers in Genetics, 2022, 13.	2022-12-08	Xiaoling Liu	excluded	Inclusion criteria were not met
[290]	ALFALEH A, ALKATTAN A, ALZAHER A, et al. Protective Duration of ChAdOx1 and BNT162b2 Vaccines Against SARS-CoV-2 Infection [J]. Clinical Drug Investigation, 2022, 42(10): 799-806.	2022-12-08	Xiaoling Liu	excluded	Inclusion criteria were not met
[291]	ALFARO BLAZQUEZ R, GONZALEZ-TIMONEDA A, GONZALEZ-TIMONEDA M, et al. Breastfeeding Women's Attitudes About the SARS-COV-2 Vaccine in Spain [J]. Journal of Human Lactation, 2022, 38(4): 609-18.	2022-12-08	Xiaoling Liu	excluded	Inclusion criteria were not met
[292]	ALFISHAWY M, NSO N, NASSAR M, et al. Liver transplantation during global COVID-19 pandemic [J]. World Journal Clinical Cases, 2021, 9(23): 6608-23.	2022-12-08	Xiaoling Liu	excluded	Inclusion criteria were not met
[293]	ALGAADI S A. Herpes zoster and COVID-19 infection: a coincidence or a causal relationship? [J]. Infection, 2022, 50(2): 289-93.	2022-12-08	Xiaoling Liu	excluded	Inclusion criteria were not met
[294]	ALGADI M A, ALSHATHRI A A, ALSUGAIR R S, et al. Trends and patterns in urgent pediatric otolaryngology inter-hospital referrals in Saudi Arabia [J]. Saudi Medical Journal, 2022, 43(1): 91-7.	2022-12-08	Xiaoling Liu	excluded	Inclusion criteria were not met
[295]	ALGAISSI A, ALAMER E, JERAIBY M, et al. Evaluation of hematological parameters and thrombocytopenia following Pfizer-BioNTech (BNT162b2) SARS-CoV-2 vaccination [J]. Saudi Medical Journal, 2022, 43(6): 567-71.	2022-12-08	Xiaoling Liu	excluded	Inclusion criteria were not met
[296]	ALGARNI A S, ALAMRI N M, KHAYAT N Z, et al. Clinical practice guidelines in multisystem inflammatory syndrome (MIS-C) related to COVID-19: a critical review and recommendations [J]. World Journal of Pediatrics, 2022, 18(2): 83-90.	2022-12-08	Xiaoling Liu	excluded	Inclusion criteria were not met
[297]	ALGHAMDI A, AL TALHI Y, AL NAJJAR A, et al. Epidemiology, clinical characteristics and risk factors of COVID-19 among children in Saudi Arabia: a multicenter chart review study [J]. BMC Pediatr, 2022, 22(1): 86.	2022-12-08	Xiaoling Liu	excluded	Inclusion criteria were not met
[298]	AL-GHANEM R, LUQUE BARONA R, GODOY-HURTADO A, et al. Diffuse leptomeningeal glioneuronal tumor: A review of diagnosis and management with an illustrative case [J]. Neurocirugia (English Edition), 2022, 33(6): 389-93.	2022-12-08	Xiaoling Liu	excluded	Inclusion criteria were not met
[299]	ALGHOBAISHI A, ALZABIN H, ALHAZMI A, et al. The impact of COVID-19 pandemic on hand hygiene adherence among pediatric physicians, in Saudi Arabia [J]. Annals of medicine and surgery (2012), 2022, 82: 104518-.	2022-12-08	Xiaoling Liu	excluded	Inclusion criteria were not met
[300]	ALHARTHI M. Parental Involvement in Children's Online Education During COVID-19; A Phenomenological Study in Saudi Arabia [J]. Early childhood education journal, 2022: 1-15.	2022-12-08	Xiaoling Liu	excluded	Inclusion criteria were not met
[301]	ALHAZMI A, ALAMER E, ABDELWAHAB S, et al. Community-Based Seroprevalence of SARS-CoV-2 Antibodies following the First Wave of the COVID-19 Pandemic in Jazan Province, Saudi Arabia [J]. International Journal of Environmental Research and Public Health, 2021, 18(23).	2022-12-08	Xiaoling Liu	excluded	Inclusion criteria were not met
[302]	ALHOSAINI M N. A Case of Minimal Change Disease after SARS-CoV-2 Vaccination under the Age of 18 [J]. Avicenna journal of medicine, 2022, 12(1): 31-3.	2022-12-08	Xiaoling Liu	excluded	Inclusion criteria were not met
[303]	ALHUMAID S, AL ALAWI Z, ALNAIM A A, et al. Intussusception and COVID-19 in Children: A Systematic Review and Meta-Analysis [J]. Children (Basel, Switzerland), 2022, 9(11).	2022-12-08	Xiaoling Liu	excluded	Inclusion criteria were not met
[304]	ALHUMAID S, AL MUTAIR A, AL ALAWI Z, et al. Clinical features and prognostic factors of intensive and non-intensive 1014 COVID-19 patients: an experience cohort from Alahsa, Saudi Arabia [J]. European Journal Medical Research, 2021, 26(1).	2022-12-08	Xiaoling Liu	excluded	Inclusion criteria were not met
[305]	ALHUMAID S, AL MUTAIR A, RABAAN A A, et al. New-onset and relapsed liver diseases following COVID-19 vaccination: a systematic review [J]. BMC Gastroenterology, 2022, 22(1).	2022-12-08	Xiaoling Liu	excluded	Inclusion criteria were not met
[306]	AL-HUSSAINI T K, EZZELDIN A M, SHAABAN O M, et al. The rate of SARS-CoV-2 among asymptomatic non-immunised low-risk parturient women between the two waves [J]. Journal of Obstetrics and Gynaecology, 2022, 42(6): 1868-73.	2022-12-08	Xiaoling Liu	excluded	Inclusion criteria were not met
[307]	ALHUSSEIN M M, RABBANI M, SARAK B, et al. Natural History of Myocardial Injury After COVID-19 Vaccine-Associated Myocarditis [J]. Canadian Journal of Cardiology, 2022, 38(11): 1676-83.	2022-12-08	Xiaoling Liu	excluded	Inclusion criteria were not met
[308]	ALI A, MUGHAL H, AHMAD N, et al. Novel therapeutic drug strategies to tackle immune-oncological challenges faced by cancer patients during COVID-19 [J]. Expert Review Anticancer Therapy, 2021, 21(12): 1371-83.	2022-12-08	Xiaoling Liu	excluded	Inclusion criteria were not met
[309]	ALI E M, ALQAHTANI S S, SYED N K, et al. Self-reported and the actual involvement of community pharmacy professionals in the management of acute childhood diarrhea in Jazan Province, Saudi Arabia: Simulated patient visits and survey study [J]. Saudi Pharmaceutical Journal, 2022, 30(10): 1497-506.	2022-12-08	Xiaoling Liu	excluded	Inclusion criteria were not met
[310]	ALI H, RAHMAN S A, AKHTAR J, et al. Editorial: Decoding the genetics of viral evolution [J]. Frontiers in Genetics, 2022, 13.	2022-12-08	Xiaoling Liu	excluded	Inclusion criteria were not met
[311]	ALI H A, HARTNER A-M, ECHEVERRIA-LONDONO S, et al. Vaccine equity in low and middle income countries: a systematic review and meta-analysis [J]. International journal for equity in health, 2022, 21(1): 82-.	2022-12-08	Xiaoling Liu	excluded	Inclusion criteria were not met
[312]	ALI J, SAJJAD K, FAROOQI A R, et al. COVID-19-positive cancer patients undergoing active anticancer treatment: An analysis of clinical features and outcomes [J]. Hematology/oncology and stem cell therapy, 2021, 14(4): 311-7.	2022-12-08	Xiaoling Liu	excluded	Inclusion criteria were not met
[313]	ALI K, BERMAN G, ZHOU H, et al. Evaluation of mRNA-1273 SARS-CoV-2 Vaccine in Adolescents [J]. New England journal of medicine, 2021, 385(24): 2241‐51.	2022-12-08	Xiaoling Liu	excluded	Inclusion criteria were not met
[314]	ALI M, BONNA A S, SARKAR A S, et al. SARS-CoV-2 infection is associated with low back pain: findings from a community-based case-control study [J]. International Journal Infectious, 2022, 122: 144-51.	2022-12-08	Xiaoling Liu	excluded	Inclusion criteria were not met
[315]	ALI M, BONNA A S, SARKAR A-S, et al. SARS-CoV-2 infection is associated with low back pain: findings from a community-based case-control study [J]. International Journal of Infectious Diseases, 2022, 122: 144-51.	2022-12-08	Xiaoling Liu	excluded	Inclusion criteria were not met
[316]	ALI MALEKHOSSEINI S, NIKOUPOUR H, GHOLAMI S, et al. A Report of 85 Cases of COVID-19 and Abdominal Transplantation From a Single Center: What Are the Associated Factors With Death Among Organ Transplantation Patients [J]. 2021, 105(1): 90-9.	2022-12-08	Xiaoling Liu	excluded	Inclusion criteria were not met
[317]	ALI N, RASHID M I, ALHAKAMY N A, et al. Profiling of phthalates, brominated, and organophosphate flame retardants in COVID-19 lockdown house dust; implication on the human health [J]. Science the Total Environment, 2023, 856.	2022-12-08	Xiaoling Liu	excluded	Inclusion criteria were not met
[318]	ALI S, COLACO L B, TRIKKUR S, et al. Silent Dyspnea: Spontaneous Pneumomediastinum in a Heroin User [J]. Cureus, 2021, 13(12): e20496-e.	2022-12-08	Xiaoling Liu	excluded	Inclusion criteria were not met
[319]	ALI S, PRAKASH S, MURALI A R. Hepatic Manifestations of Nonhepatotropic Infectious Agents Including Severe Acute Respiratory Syndrome Coronavirus-2, Adenovirus, Herpes Simplex Virus, and Coxiella burnetii [J]. Gastroenterology Clinics North America, 2021, 50(2): 383-402.	2022-12-08	Xiaoling Liu	excluded	Inclusion criteria were not met
[320]	ALIKHANI A, GHAZAIEAN M, GHASEMIAN R, et al. Atazanavir versus lopinavir on Covid-19 infection: A retrospective protease inhibitors comparative study 2020 [J]. Caspian Journal Internal Medicine, 2022, 13: 173-9.	2022-12-08	Xiaoling Liu	excluded	Inclusion criteria were not met
[321]	ALINE JORQUERA L, JAN WILHELM B, NATALIA CONCA R. Hepatitis of unknown etiology in pediatric population [J]. Revista Chilena de Infectologia, 2022, 39(4): 448-56.	2022-12-08	Xiaoling Liu	excluded	Inclusion criteria were not met
[322]	ALIYARI S R, QUANQUIN N, PERNET O, et al. The Evolutionary Dance between Innate Host Antiviral Pathways and SARS-CoV-2 [J]. Pathogens, 2022, 11(5).	2022-12-08	Xiaoling Liu	excluded	Inclusion criteria were not met
[323]	ALIYEVA A, RAHIMOVA N, GULMAMMEDOVA L, et al. Azerbaijani data on Multisystem Inflammatory Syndrome in Children (MIS-C) [J]. Rheumatology, 2022, 20.	2022-12-08	Xiaoling Liu	excluded	Inclusion criteria were not met
[324]	ALIZADEHMOHAJER N, ZAHEDIFAR S, SOHRABI E, et al. Using In Silico Bioinformatics Algorithms for the Accurate Prediction of the Impact of Spike Protein Mutations on the Pathogenicity, Stability, and Functionality of the SARS-CoV-2 Virus and Analysis of Potential Therapeutic Targets [J]. Biochemical Genetics, 2022.	2022-12-08	Xiaoling Liu	excluded	Inclusion criteria were not met
[325]	ALJABERY Y, MANLA Y, GOBOLOS L, et al. Multidisciplinary-team Management Of A Severely-ill Pregnant Covid-19 Patient With A Newly Diagnosed Severe Mitral Stenosis [J]. Circulation, 2021, 144.	2022-12-08	Xiaoling Liu	excluded	Inclusion criteria were not met
[326]	ALJAMAAN F, TEMSAH M H, ALHASAN K, et al. SARS-CoV-2 variants and the global pandemic challenged by vaccine uptake during the emergence of the Delta variant: A national survey seeking vaccine hesitancy causes [J]. Journal of infection and public health, 2022, 15(7): 773-80.	2022-12-08	Xiaoling Liu	excluded	Inclusion criteria were not met
[327]	ALJAMAAN F, TEMSAH M-H, ALHASAN K, et al. SARS-CoV-2 variants and the global pandemic challenged by vaccine uptake during the emergence of the Delta variant: A national survey seeking vaccine hesitancy causes [J]. Journal of infection and public health, 2022, 15(7): 773-80.	2022-12-08	Xiaoling Liu	excluded	Inclusion criteria were not met
[328]	ALJOHANI O A, MACKIE D, BRATINCSAK A, et al. Spectrum of Viral Pathogens Identified in Children with Clinical Myocarditis (Pre-Coronavirus Disease-2019, 2000-2018): Etiologic Agent Versus Innocent Bystander [J]. Journal of Pediatrics, 2022, 242: 18-24.	2022-12-08	Xiaoling Liu	excluded	Inclusion criteria were not met
[329]	ALKAABI S A, KALLA D S N, ALSABRI G A, et al. Safety and feasibility study of using polyphosphate (PolyP) in alveolar cleft repair: a pilot study [J]. Pilot and feasibility studies, 2021, 7(1): 199.	2022-12-08	Xiaoling Liu	excluded	Inclusion criteria were not met
[330]	ALKABAB Y M A, BISWAS S, AHMED S, et al. Differentiating transient from persistent diabetic range hyperglycemia in a cohort of people completing tuberculosis treatment in Dhaka, Bangladesh [J]. PLoS One, 2021, 16(11): e0260389.	2022-12-08	Xiaoling Liu	excluded	Inclusion criteria were not met
[331]	ALKAN G, EMIROĞLU M, ÖZ S K T, et al. Gastrointestinal and Liver Manifestations in Children with COVID-19 and Their Relationship to Clinical Course [J]. Turkish Archives Pediatrics, 2022, 57(4): 413-20.	2022-12-08	Xiaoling Liu	excluded	Inclusion criteria were not met
[332]	ALKAN G, EMIROGLU M, TUTER OZ S K, et al. Gastrointestinal and Liver Manifestations in Children with COVID-19 and Their Relationship to Clinical Course [J]. Turkish archives of pediatrics, 2022, 57(4): 413-20.	2022-12-08	Xiaoling Liu	excluded	Inclusion criteria were not met
[333]	ALKAN G, EMIROĞLU M, TüTER ÖZ S K, et al. Gastrointestinal and Liver Manifestations in Children with COVID-19 and Their Relationship to Clinical Course [J]. Turkish archives of pediatrics, 2022, 57(4): 413-20.	2022-12-08	Xiaoling Liu	excluded	Inclusion criteria were not met
[334]	ALKHAFAJI F M, KHALID G A, AL-NAJI A, et al. Characterization of Infant Cardiopulmonary Resuscitation Delivery with Range Sensor Feedback on Performance [J]. Applied Sciences-Basel, 2021, 11(21).	2022-12-08	Xiaoling Liu	excluded	Inclusion criteria were not met
[335]	AL-KHAFAJI Z A, ABADY N R, AL-KAFAJI H A. Epidemiological and Clinical Comparative Study for COVID-19 Patients in Babylon Province, Iraq [J]. Archives of Razi Institute, 2022, 77(1): 111-5.	2022-12-08	Xiaoling Liu	excluded	Inclusion criteria were not met
[336]	ALKHARSAH K R. The Scope of Respiratory Syncytial Virus Infection in a Tertiary Hospital in the Eastern Province of Saudi Arabia and the Change in Seasonal Pattern during and after the COVID-19 Pandemic [J]. Medicina (Kaunas), 2022, 58(11).	2022-12-08	Xiaoling Liu	excluded	Inclusion criteria were not met
[337]	ALKHOURI N, ALMOMANI A, LE P, et al. The prevalence of alcoholic and nonalcoholic fatty liver disease in adolescents and young adults in the United States: analysis of the NHANES database [J]. Bmc Gastroenterology, 2022, 22(1).	2022-12-08	Xiaoling Liu	excluded	Inclusion criteria were not met
[338]	ALKINDI S, AL-GHADANI A R, AL-ZEHEIMI S R, et al. Predicting risk factors for thromboembolic complications in patients with sickle cell anaemia - lessons learned for prophylaxis [J]. Journal of International Medical Research, 2021, 49(12).	2022-12-08	Xiaoling Liu	excluded	Inclusion criteria were not met
[339]	ALKINDI S, PANJWANI V, AL-RAHBI S, et al. Iron Overload in Patients With Heavily Transfused Sickle Cell Disease-Correlation of Serum Ferritin With Cardiac T2*MRI (CMRTools), Liver T2*MRI, and R2-MRI (Ferriscan (R)) [J]. Frontiers in Medicine, 2021, 8.	2022-12-08	Xiaoling Liu	excluded	Inclusion criteria were not met
[340]	AL-KURAISHY H M, AL-GAREEB A I, ATANU F O, et al. Maternal Transmission of SARS-CoV-2: Safety of Breastfeeding in Infants Born to Infected Mothers [J]. Frontiers in Pediatrics, 2021, 9.	2022-12-08	Xiaoling Liu	excluded	Inclusion criteria were not met
[341]	ALKUREISHI M A, CHOO Z Y, RAHMAN A, et al. Digitally Disconnected: Qualitative Study of Patient Perspectives on the Digital Divide and Potential Solutions [J]. JMIR human factors, 2021, 8(4): e33364.	2022-12-08	Xiaoling Liu	excluded	Inclusion criteria were not met
[342]	ALKUREISHI M A, CHOO Z-Y, RAHMAN A, et al. Digitally Disconnected: Qualitative Study of Patient Perspectives on the Digital Divide and Potential Solutions [J]. JMIR human factors, 2021, 8(4): e33364-e.	2022-12-08	Xiaoling Liu	excluded	Inclusion criteria were not met
[343]	ALLAHI F, TAHERI S, KIAN R, et al. Cash-Based Interventions to Enhance Dignity in Persistent Humanitarian Refugee Crises: A System Dynamics Approach [J]. Ieee Transactions on Engineering Management, 2022, 69(6): 3436-53.	2022-12-08	Xiaoling Liu	excluded	Inclusion criteria were not met
[344]	ALLAN D S, GREEN M, MORRIS G, et al. Demand and usage of unrelated donor products for allogeneic haematopoietic cell transplantation during the COVID-19 pandemic: A Canadian Blood Services Stem Cell Registry analysis [J]. Vox Sanguinis, 2022, 117(9): 1121-5.	2022-12-08	Xiaoling Liu	excluded	Inclusion criteria were not met
[345]	ALLARAKIA B M A, GATTAN H, AL-AHMADI B M, et al. Laboratory Biomarkers Associated with Severity and Mortality of COVID-19 [J]. Clinical Laboratory, 2022, 68(2): 291-7.	2022-12-08	Xiaoling Liu	excluded	Inclusion criteria were not met
[346]	ALLE S, KANAKAN A, SIDDIQUI S, et al. COVID-19 Risk Stratification and Mortality Prediction in Hospitalized Indian Patients: Harnessing clinical data for public health benefits [J]. PLoS One, 2022, 17(3): e0264785.	2022-12-08	Xiaoling Liu	excluded	Inclusion criteria were not met
[347]	ALLEN J, WEXLER L, RASMUS S. Protective Factors as a Unifying Framework for Strength-Based Intervention and Culturally Responsive American Indian and Alaska Native Suicide Prevention [J]. Prevention science : the official journal of the Society for Prevention Research, 2022, 23(1): 59-72.	2022-12-08	Xiaoling Liu	excluded	Inclusion criteria were not met
[348]	ALLISON K M, LEVAC D E. Impact of the COVID-19 pandemic on therapy service delivery and functioning for school-aged children with disabilities in the United States [J]. Disability and Health Journal, 2022, 15(2).	2022-12-08	Xiaoling Liu	excluded	Inclusion criteria were not met
[349]	ALLUE-GUARDIA A, GARCIA-VILANOVA A, OLMO-FONTANEZ A M, et al. Host- and Age-Dependent Transcriptional Changes in Mycobacterium tuberculosis Cell Envelope Biosynthesis Genes after Exposure to Human Alveolar Lining Fluid [J]. International journal of molecular sciences, 2022, 23(2).	2022-12-08	Xiaoling Liu	excluded	Inclusion criteria were not met
[350]	ALMAGRO J C, MELLADO-SANCHEZ G, PEDRAZA-ESCALONA M, et al. Evolution of Anti-SARS-CoV-2 Therapeutic Antibodies [J]. International journal of molecular sciences, 2022, 23(17).	2022-12-08	Xiaoling Liu	excluded	Inclusion criteria were not met
[351]	ALMANNAEI L, ALSAADOON E, ALBINALI S, et al. A retrospective study examining the clinical significance of testing respiratory panels in children who presented to a tertiary hospital in 2019 [J]. Access microbiology, 2022, 4(3): 000332-.	2022-12-08	Xiaoling Liu	excluded	Inclusion criteria were not met
[352]	ALMANSOUR A, HUSSEIN S M, FELEMBAN S G, et al. Acceptance and hesitancy of parents to vaccinate children against coronavirus disease 2019 in Saudi Arabia [J]. PloS one, 2022, 17(10): e0276183-e.	2022-12-08	Xiaoling Liu	excluded	Inclusion criteria were not met
[353]	ALMANZA-REYES H, MORENO S, PLASCENCIA-LOPEZ I, et al. Evaluation of silver nanoparticles for the prevention of SARS-CoV-2 infection in health workers: in vitro and in vivo [J]. PloS one, 2021, 16(8): e0256401.	2022-12-08	Xiaoling Liu	excluded	Inclusion criteria were not met
[354]	ALMEIDA B M, MORENO D H, VASCONCELOS V, et al. Interventions for treating catheter-related bloodstream infections in people receiving maintenance haemodialysis [J]. Cochrane Database of Systematic Reviews, 2022, (4).	2022-12-08	Xiaoling Liu	excluded	Inclusion criteria were not met
[355]	ALMEIDA M, CHALLA M, RIBEIRO M, et al. Editorial Perspective: The mental health impact of school closures during the COVID-19 pandemic [J]. Journal of Child Psychology and Psychiatry, 2022, 63(5): 608-12.	2022-12-08	Xiaoling Liu	excluded	Inclusion criteria were not met
[356]	ALMENDRA M, SILVA T, CONSTANTINO C, et al. COVID-19 pneumonia in a child. A surprise finding [J]. Cogent Medicine, 2021, 8.	2022-12-08	Xiaoling Liu	excluded	Inclusion criteria were not met
[357]	ALMHIZAI R A, ALMOGREN S H, ALTWIJERY N A, et al. Impact of COVID-19 on Children's and Adolescent's Mental Health in Saudi Arabia [J]. Cureus, 2021, 13(11): e19786-e.	2022-12-08	Xiaoling Liu	excluded	Inclusion criteria were not met
[358]	ALMOHAYA A M, ALSUBIE H, ALQARNI B, et al. Acute unsolicited adverse events following BNT162b2 vaccine in Saudi Arabia, a real-world data [J]. Vaccine, 2022, 40(3): 477-82.	2022-12-08	Xiaoling Liu	excluded	Inclusion criteria were not met
[359]	AL-MUFTI F, AMULURU K, SAHNI R, et al. Cerebral venous thrombosis in covid-19: A new york metropolitan cohort study [J]. American Journal Neuroradiology, 2021, 42(7): 1196-200.	2022-12-08	Xiaoling Liu	excluded	Inclusion criteria were not met
[360]	ALMUTAIRI N, BURNS S, PORTSMOUTH L. Physical Activity Knowledge, Attitude, and Behaviours Among Adolescents in the Kingdom of Saudi Arabia Prior to and during COVID-19 Restrictions [J]. Journal of obesity, 2022, 2022: 1892017-.	2022-12-08	Xiaoling Liu	excluded	Inclusion criteria were not met
[361]	ALNAJEEBI A M, ALHARBI H F H, ALELWANI W, et al. COVID-19 Candidate Genes and Pathways Potentially Share the Association with Lung Cancer [J]. Combinatorial Chemistry and High Throughput Screening, 2022, 25(14): 2463-72.	2022-12-08	Xiaoling Liu	excluded	Inclusion criteria were not met
[362]	AL-NAMAEH M. Ocular manifestations of COVID-19 [J]. Therapeutic advances in ophthalmology, 2022, 14: 25158414221083374-.	2022-12-08	Xiaoling Liu	excluded	Inclusion criteria were not met
[363]	ALNAQBI H, TAY G K, JELINEK H F, et al. HLA repertoire of 115 UAE nationals infected with SARS-CoV-2 [J]. Human immunology, 2022, 83(1): 1-9.	2022-12-08	Xiaoling Liu	excluded	Inclusion criteria were not met
[364]	ALNSSAYAN A A, HASSAN M M, ALSUHIBANY S A. VacChain: A Blockchain-Based EMR System to Manage Child Vaccination Records [J]. Computer Systems Science and Engineering, 2022, 40(3): 927-45.	2022-12-08	Xiaoling Liu	excluded	Inclusion criteria were not met
[365]	ALONSO BABARRO J M, JOSE FIDEL D C G, MEDRANO J. AirWayShieldR, a novel protection barrier to protect clinicians while intubating patients with COVID-19 or other respiratory diseases [J]. Intensive care medicine experimental, 2021, 9(SUPPL 1).	2022-12-08	Xiaoling Liu	excluded	Inclusion criteria were not met
[366]	ALONSO S, ALVAREZ-LACALLE E, CATALà M, et al. Age-dependency of the Propagation Rate of Coronavirus Disease 2019 Inside School Bubble Groups in Catalonia, Spain [J]. Infectious Journal, 2021, 40(11): 955-61.	2022-12-08	Xiaoling Liu	excluded	Inclusion criteria were not met
[367]	ALONSO-VEGA C, URBINA J A, SANZ S, et al. New chemotherapy regimens and biomarkers for Chagas disease: the rationale and design of the TESEO study, an open-label, randomised, prospective, phase-2 clinical trial in the Plurinational State of Bolivia [J]. BMJ open, 2021, 11(12): e052897.	2022-12-08	Xiaoling Liu	excluded	Inclusion criteria were not met
[368]	ALóS M, GAVILáN L B, QUILES M J, et al. Immune response to Pfizer mRNA COVID-19 vaccine in adolescents with liver transplantation assessed with antibody and interferon gamma release assay [J]. Journal Gastroenterology and Nutrition, 2022, 74(2): 867.	2022-12-08	Xiaoling Liu	excluded	Inclusion criteria were not met
[369]	ALOSAIMI B, NAEEM A, HAMED M E, et al. Influenza co-infection associated with severity and mortality in COVID-19 patients [J]. Virology Journal, 2021, 18(1).	2022-12-08	Xiaoling Liu	excluded	Inclusion criteria were not met
[370]	ALOTAIBI M, ALI A, BAKHSHWIN D, et al. Effectiveness and safety of favipiravir compared to hydroxychloroquine for management of covid-19: A retrospective study [J]. International Journal General Medicine, 2021, 14: 5597-606.	2022-12-08	Xiaoling Liu	excluded	Inclusion criteria were not met
[371]	AL-OTAIBY M, KRISSAANE I, AL SERAIHI A, et al. SARS-CoV-2 Reinfection Rate and Outcomes in Saudi Arabia: A National Retrospective Study [J]. International Journal of Infectious Diseases, 2022, 122: 758-66.	2022-12-08	Xiaoling Liu	excluded	Inclusion criteria were not met
[372]	ALOZKAN SEVER C, CUIJPERS P, MITTENDORFER-RUTZ E, et al. Feasibility and acceptability of Problem Management Plus with Emotional Processing (PM+EP) for refugee youth living in the Netherlands: study protocol [J]. European journal of psychotraumatology, 2021, 12(1): 1947003.	2022-12-08	Xiaoling Liu	excluded	Inclusion criteria were not met
[373]	ALQAYOUDHI A, AL MANJI A, AL KHALILI S, et al. The role of children and adolescents in the transmission of SARS-CoV-2 virus within family clusters: A large population study from Oman [J]. Journal of infection and public health, 2021, 14(11): 1590-4.	2022-12-08	Xiaoling Liu	excluded	Inclusion criteria were not met
[374]	AL-QUDIMAT A R, AL-ZOUBI R M, ELAARAG M, et al. Clinical outcomes of Pfizer-BioNTech COVID-19 vaccine in children and adolescents: A systematic review [J]. Health science reports, 2022, 5(4): e740-e.	2022-12-08	Xiaoling Liu	excluded	Inclusion criteria were not met
[375]	ALQURASHI M A, ALATTAS A, SHIRAH B, et al. Clinical Characteristics of Newborn Infants Delivered to Pregnant Women With Laboratory-Confirmed COVID-19: A Single-Center Experience From Saudi Arabia [J]. Cureus, 2021, 13(10): e18573-e.	2022-12-08	Xiaoling Liu	excluded	Inclusion criteria were not met
[376]	AL-RAHAWE B A, HAMAD A A, AL-ZUHAIRY M H, et al. The Commitment of Nineveh Governorate Residents to the Precautionary Measures against Global 2019 Pandemic and Dermatological Affection of Precautions [J]. Applied Bionics and Biomechanics, 2021, 2021.	2022-12-08	Xiaoling Liu	excluded	Inclusion criteria were not met
[377]	AL-RAWAF S A, MOUSA E T, KAREEM N M. Correlation between Pregnancy Outcome and Placental Pathology in COVID-19 Pregnant Women [J]. Infectious diseases in obstetrics and gynecology, 2022, 2022: 8061112-.	2022-12-08	Xiaoling Liu	excluded	Inclusion criteria were not met
[378]	ALROQI F, MASUADI E, ALABDAN L, et al. Seroprevalence of SARS-CoV-2 among high-risk healthcare workers in a MERS-CoV endemic area [J]. Journal and Public Health, 2021, 14(9): 1268-73.	2022-12-08	Xiaoling Liu	excluded	Inclusion criteria were not met
[379]	ALSAIED T, ASHFAQ A. From Other Journals: A Review of Recent Articles by Our Editorial Team [J]. Cardiology, 2021, 42(5): 987-92.	2022-12-08	Xiaoling Liu	excluded	Inclusion criteria were not met
[380]	ALSAIED T, ASHFAQ A. From Other Journals: A Review of Recent Articles by Our Editorial Team [J]. Pediatric cardiology, 2022, 43(1): 3-7.	2022-12-08	Xiaoling Liu	excluded	Inclusion criteria were not met
[381]	ALSAIF H I, ALENEZI M N, ASIRI M, et al. Empathy among Saudi Residents at a Tertiary Academic Center during the COVID-19 Pandemic and Its Association with Perceived Stress [J]. Medicina (Kaunas, Lithuania), 2022, 58(9).	2022-12-08	Xiaoling Liu	excluded	Inclusion criteria were not met
[382]	AL-SALEH I, ALRUSHUD N, ALNUWAYSIR H, et al. Essential metals, vitamins and antioxidant enzyme activities in COVID-19 patients and their potential associations with the disease severity [J]. Biometals : an international journal on the role of metal ions in biology, biochemistry, and medicine, 2022, 35(1): 125-45.	2022-12-08	Xiaoling Liu	excluded	Inclusion criteria were not met
[383]	ALSAREII S A, SHAF A, ALI T, et al. IoT Framework for a Decision-Making System of Obesity and Overweight Extrapolation among Children, Youths, and Adults [J]. Life-Basel, 2022, 12(9).	2022-12-08	Xiaoling Liu	excluded	Inclusion criteria were not met
[384]	ALSAWALQA R O, ALRAWASHDEH M N, SA'DEH Y A R, et al. Exploring Jordanian women's resistance strategies to domestic violence: A scoping review [J]. Frontiers in sociology, 2022, 7: 1026408.	2022-12-08	Xiaoling Liu	excluded	Inclusion criteria were not met
[385]	ALSHAHRANI M M, ALQAHTANI A. Side Effects of Mixing Vaccines against COVID-19 Infection among Saudi Population [J]. Vaccines, 2022, 10(4).	2022-12-08	Xiaoling Liu	excluded	Inclusion criteria were not met
[386]	ALSHANBARI H M, SAMI W, MEHMOOD T, et al. Prediction of COVID-19 severity from clinical and biochemical markers: a single-center study from Saudi Arabia [J]. European Review for Medical and Pharmacological Sciences, 2022, 26(7): 2592-601.	2022-12-08	Xiaoling Liu	excluded	Inclusion criteria were not met
[387]	AL-SHARIF F, ALAMER M F, TAHER H O, et al. Co-occurrence of Glycogen Storage Disease Type 2 and Congenital Myasthenic Syndrome Type 5 in a Pediatric Patient: A Case Report [J]. Cureus, 2022, 14(6): e26345.	2022-12-08	Xiaoling Liu	excluded	Inclusion criteria were not met
[388]	AL-SHEHARI W A, YIN Y-A, WANG X, et al. Prevalence and surveillance of tuberculosis in Yemen from 2006 to 2018 [J]. Epidemiology and infection, 2022, 150.	2022-12-08	Xiaoling Liu	excluded	Inclusion criteria were not met
[389]	ALSHENGETI A, ALAHMADI H, BARNAWI A, et al. Epidemiology, clinical features, and outcomes of coronavirus disease among children in Al-Madinah, Saudi Arabia: A retrospective study [J]. International Journal Pediatrics and Medicine, 2022, 9(2): 136-42.	2022-12-08	Xiaoling Liu	excluded	Inclusion criteria were not met
[390]	AL-SHUHAIB M B S, HASHIM H O, AL-SHUHAIB J M B, et al. Artecanin of Laurus nobilis is a novel inhibitor of SARS-CoV-2 main protease with highly desirable druglikeness [J]. Journal Biomolecular Structure and Dynamics, 2022.	2022-12-08	Xiaoling Liu	excluded	Inclusion criteria were not met
[391]	ALSHUKAIRI A N, DOAR H, AL-SAGHEIR A, et al. Outcome of COVID19 in Patients With Osteogenesis Imperfecta: A Retrospective Multicenter Study in Saudi Arabia [J]. Frontiers in Endocrinology, 2022, 12.	2022-12-08	Xiaoling Liu	excluded	Inclusion criteria were not met
[392]	ALSHURAFA A, YASSIN M A A. Case report: Safety and efficacy of voxelotor in a patient with sickle cell disease and stage IV chronic kidney disease [J]. Frontiers in Medicine, 2022, 9.	2022-12-08	Xiaoling Liu	excluded	Inclusion criteria were not met
[393]	ALSINI H, ALNOZHA A, ASMAT Z, et al. Beyond the caudate nucleus: Early atypical neuroimaging findings in biotin-thiamine- responsive basal ganglia disease [J]. Brain & Development, 2022, 44(9): 618-22.	2022-12-08	Xiaoling Liu	excluded	Inclusion criteria were not met
[394]	AL-SULTAN S A, ABDULHAMEED I A, YONIS S, et al. RELATIONSHIP BETWEEN SOME INFLAMMATORY MARKERS AND BACTERIAL INFECTIONS AMONG COVID-19 PATIENTS [J]. Georgian medical news, 2022, (328-329): 75-80.	2022-12-08	Xiaoling Liu	excluded	Inclusion criteria were not met
[395]	AL-SWAILEM S, ALMALKI A M, ALBLOWI M, et al. Population perceived eye strain due to digital devices usage during COVID-19 pandemic [J]. Investigative Ophthalmology & Visual Science, 2022, 63(7).	2022-12-08	Xiaoling Liu	excluded	Inclusion criteria were not met
[396]	AL-SWEEDAN S A, SAMARA D N, HAMAIDI M A, et al. Clinical Characteristics and Outcomes of Children and Adolescents with Cancer Infected with SARS-CoV-2 at a Tertiary Care Medical Center in Jordan [J]. Journal Hematology/Oncology, 2022.	2022-12-08	Xiaoling Liu	excluded	Inclusion criteria were not met
[397]	AL-SWEEDAN S A, SAMARA D N, HAMAIDI M A A, et al. Clinical Characteristics and Outcomes of Children and Adolescents With Cancer Infected With SARS-CoV-2 at a Tertiary Care Medical Center in Jordan [J]. Journal of pediatric hematology/oncology, 2022.	2022-12-08	Xiaoling Liu	excluded	Inclusion criteria were not met
[398]	ALT M. Gender Differences in Burnout, Compassion Fatigue, and Compassion Satisfaction in Healthcare Workers During COVID-19 Pandemic [J]. Psycho-Oncology, 2022, 31(SUPPL 1): 55.	2022-12-08	Xiaoling Liu	excluded	Inclusion criteria were not met
[399]	ALT P, REIM J, WALPER S. Fall From Grace: Increased Loneliness and Depressiveness Among Extraverted Youth During the German COVID-19 Lockdown [J]. Journal research on : the official journal the Society for Research on, 2021, 31(3): 678-91.	2022-12-08	Xiaoling Liu	excluded	Inclusion criteria were not met
[400]	ALTAWALAH H, ALFOUZAN W, AL-FADALAH T, et al. Diagnostic performance of automated SARS-CoV-2 antigen assay in nasal swab during COVID-19 vaccination campaign [J]. Diagnostics, 2021, 11(11).	2022-12-08	Xiaoling Liu	excluded	Inclusion criteria were not met
[401]	ALTIERI F, CASSETTA M. Comparison of changes in skeletal, dentoalveolar, periodontal, and nasal structures after tooth-borne or bone-borne rapid maxillary expansion: a parallel cohort study [J]. American journal of orthodontics and dentofacial orthopedics, 2022, 161(4): e336‐e44.	2022-12-08	Xiaoling Liu	excluded	Inclusion criteria were not met
[402]	ALTMAN M. Trajectories for South African employment after COVID-19 [J]. South African Journal of Science, 2022, 118(5-6).	2022-12-08	Xiaoling Liu	excluded	Inclusion criteria were not met
[403]	ALTUNDAG A, YILMAZ E, KESIMLI M C. Modified Olfactory Training Is an Effective Treatment Method for COVID-19 Induced Parosmia [J]. The Laryngoscope, 2022, 132(7): 1433-8.	2022-12-08	Xiaoling Liu	excluded	Inclusion criteria were not met
[404]	ALVARES M A, RIBAS B H B, DE MIRANDA G B, et al. Clinical prognosis of coronavirus disease 2019 in children and vitamin D levels: a systematic review [J]. Revista Da Associacao Medica Brasileira, 2022, 68(5): 712-5.	2022-12-08	Xiaoling Liu	excluded	Inclusion criteria were not met
[405]	ALVAREZ K, POLANCO-ROMAN L, SAMUEL BRESLOW A, et al. Structural Racism and Suicide Prevention for Ethnoracially Minoritized Youth: A Conceptual Framework and Illustration Across Systems [J]. The American journal of psychiatry, 2022, 179(6): 422-33.	2022-12-08	Xiaoling Liu	excluded	Inclusion criteria were not met
[406]	ALVARO VARELA A I, AGUINAGA PEREZ A, NAVASCUES ORTEGA A, et al. Clinical characteristics of patients with Mycoplasma pneumoniae infection [J]. Enfermedades infecciosas y microbiologia clinica (English ed), 2022, 40(8): 449-52.	2022-12-08	Xiaoling Liu	excluded	Inclusion criteria were not met
[407]	ALVARO-MECA A, DEL CARMEN GOEZ M, RESINO R, et al. Environmental factors linked to hospital admissions in young children due to acute viral lower respiratory infections: A bidirectional case-crossover study [J]. Environmental Research, 2022, 212.	2022-12-08	Xiaoling Liu	excluded	Inclusion criteria were not met
[408]	ALVES BARBOSA OLIVEIRA R D M, DE ALMEIDA BARRETO F K, PINTO G P, et al. Chikungunya Death Risk Factors in Brazil, in 2017: A case-control study [J]. Plos One, 2022, 17(4).	2022-12-08	Xiaoling Liu	excluded	Inclusion criteria were not met
[409]	ALVES DE SOUZA T M, DE LIMA R C, FIESTAS SOLORZANO V E, et al. Was It Chikungunya? Laboratorial and Clinical Investigations of Cases Occurred during a Triple Arboviruses' Outbreak in Rio de Janeiro, Brazil [J]. Pathogens, 2022, 11(2).	2022-12-08	Xiaoling Liu	excluded	Inclusion criteria were not met
[410]	ALVES MARTINS L P, FUKASAWA J T, BALBINO FERREIRA MESSIAS M B, et al. Severe visceral leishmaniasis and COVID-19 coinfection in an immunosuppressed patient [J]. Revista Do Instituto De Medicina Tropical De Sao Paulo, 2022, 64.	2022-12-08	Xiaoling Liu	excluded	Inclusion criteria were not met
[411]	ALVIS-ZAKZUK N, CARRASQUILLA SOTOMAYOR M, ALVIS-ZAKZUK N R, et al. EPH96 Infant Immunization Coverage in a Colombian Poor Municipality in the Post-Conflict Era [J]. Value in Health, 2022, 25(7): S452-S3.	2022-12-08	Xiaoling Liu	excluded	Inclusion criteria were not met
[412]	ALVIS-ZAKZUK N, CARRASQUILLA SOTOMAYOR M, ALVIS-ZAKZUK N R, et al. EPH97 Routine Vaccination Coverage in EL Carmen De Bolivar, Colombia: A Survey of Children Under 6 Years of Age, 2021 [J]. Value in Health, 2022, 25(7): S453.	2022-12-08	Xiaoling Liu	excluded	Inclusion criteria were not met
[413]	ALWADEI A, ALNANIH R. Designing a Tool to Address the Depression of Children During Online Education [J]. Procedia computer science, 2022, 203: 173-80.	2022-12-08	Xiaoling Liu	excluded	Inclusion criteria were not met
[414]	ALWAHEED A J, ALALWAN M A, ALDAKHLAN H M, et al. Necrotizing pancreatitis with portal vein thrombosis in young patient with COVID-19 [J]. Journal and Public Health, 2022, 15(4): 433-6.	2022-12-08	Xiaoling Liu	excluded	Inclusion criteria were not met
[415]	ALZABEEDI K H, MAKHLOF R T M, BAKRI R A, et al. High Seroprevalence of SARS-CoV-2 IgG and RNA among Asymptomatic Blood Donors in Makkah Region, Saudi Arabia [J]. Vaccines, 2022, 10(8).	2022-12-08	Xiaoling Liu	excluded	Inclusion criteria were not met
[416]	ALZABEN M, AL ADWAN F. The Effectiveness of a Counselling Program in Reducing the Death Anxiety and Improving Self-Efficacy Among a Sample of Female Middle-Aged Teachers Recovered from COVID-19 Virus [J]. Omega, 2022: 302228221086704.	2022-12-08	Xiaoling Liu	excluded	Inclusion criteria were not met
[417]	AL-ZALFAWI S M, RABBANI S I, ASDAQ S M B, et al. Public Knowledge, Attitude, and Perception towards COVID-19 Vaccination in Saudi Arabia [J]. International Journal of Environmental Research and Public Health, 2021, 18(19).	2022-12-08	Xiaoling Liu	excluded	Inclusion criteria were not met
[418]	ALZAMAMI A, ALTURKI N A, ALGHAMDI Y S, et al. Hemi-Babim and Fenoterol as Potential Inhibitors of MPro and Papain-like Protease against SARS-CoV-2: An In-Silico Study [J]. Medicina-Lithuania, 2022, 58(4).	2022-12-08	Xiaoling Liu	excluded	Inclusion criteria were not met
[419]	AMALINEI C, RISCANU L A, BULGARU ILIESCU D, et al. Lung COVID-19 infection - Morphological spectrum and mortality-related risk factors [J]. Virchows Archiv, 2022, 481: S155.	2022-12-08	Xiaoling Liu	excluded	Inclusion criteria were not met
[420]	AMALINEI C, RISCANU L A, ILIESCU D B, et al. Lung COVID-19 infection - morphological spectrum and mortality-related risk factors [J]. Virchows Archiv, 2022, 481(SUPPL 1): S155-S.	2022-12-08	Xiaoling Liu	excluded	Inclusion criteria were not met
[421]	AMANATI A, HEDAYATI S B, ZIYAEYAN M, et al. A fatal SARS-coronavirus-2 induced bone marrow aplasia complicated with invasive fungal infection and severe neutropenic enterocolitis [J]. BMC Infect Dis, 2022, 22(1): 682.	2022-12-08	Xiaoling Liu	excluded	Inclusion criteria were not met
[422]	AMANATIDOU E, GKIOULIAVA A, PELLA E, et al. Breakthrough infections after COVID-19 vaccination: Insights, perspectives and challenges [J]. Metabolism open, 2022, 14: 100180.	2022-12-08	Xiaoling Liu	excluded	Inclusion criteria were not met
[423]	AMATRUDA M, MEP F, CERAVOLO G, et al. Infective endocarditis in children: state of the art [J]. Journal of Biological Regulators and Homeostatic Agents, 2022, 36(1): 57-63.	2022-12-08	Xiaoling Liu	excluded	Inclusion criteria were not met
[424]	AMBATI S, COLON M, MIHIC M, et al. Acute myopericarditis after covid-19 vaccine in teenagers [J]. Case Reports in Cardiology, 2021, 2021.	2022-12-08	Xiaoling Liu	excluded	Inclusion criteria were not met
[425]	AMBIKAN A T, YANG H, KRISHNAN S, et al. Multi-omics personalized network analyses highlight progressive disruption of central metabolism associated with COVID-19 severity [J]. Cell Systems, 2022, 13(8): 665-81.e4.	2022-12-08	Xiaoling Liu	excluded	Inclusion criteria were not met
[426]	AMELIRAD A, MODARRESI P, ABEDI F, et al. Erythrophagocytosis in Peripheral Blood Smear of a Patient with Urinary Tract Infection [J]. Iranian Journal Blood and Cancer, 2022, 14(1): 37-9.	2022-12-08	Xiaoling Liu	excluded	Inclusion criteria were not met
[427]	AMER M, KAMEL A M, BAWAZEER M, et al. Clinical characteristics and outcomes of critically ill mechanically ventilated COVID-19 patients receiving interleukin-6 receptor antagonists and corticosteroid therapy: a preliminary report from a multinational registry [J]. European journal of medical research, 2021, 26(1): 117.	2022-12-08	Xiaoling Liu	excluded	Inclusion criteria were not met
[428]	AMERICO J L, COTTER C A, EARL P L, et al. Intranasal inoculation of an MVA-based vaccine induces IgA and protects the respiratory tract of hACE2 mice from SARS-CoV-2 infection [J]. Proceedings the National Academy Sciences the United States America, 2022, 119(24).	2022-12-08	Xiaoling Liu	excluded	Inclusion criteria were not met
[429]	AMERIO A, STIVAL C, LUGO A, et al. COVID-19 lockdown: The relationship between trait impulsivity and addictive behaviors in a large representative sample of Italian adults [J]. Journal of Affective Disorders, 2022, 302: 424-7.	2022-12-08	Xiaoling Liu	excluded	Inclusion criteria were not met
[430]	AMIN M A, KHAN I I, NAHIN S, et al. COVID-19 hospitalization with later long COVID in a person with Down syndrome [J]. Clinical Case Reports, 2022, 10(10).	2022-12-08	Xiaoling Liu	excluded	Inclusion criteria were not met
[431]	AMIOT C E, GAGNE C, BASTIAN B. Pet ownership and psychological well-being during the COVID-19 pandemic [J]. Scientific Reports, 2022, 12(1).	2022-12-08	Xiaoling Liu	excluded	Inclusion criteria were not met
[432]	AMIRAV I, LAVIE M. Spurious Asthma Presentation during COVID-19 [J]. Children (Basel, Switzerland), 2021, 9(1).	2022-12-08	Xiaoling Liu	excluded	Inclusion criteria were not met
[433]	AMIRI H A, RAZAVI A S, TABRIZI N, et al. The Effects of COVID-19 on Patients with Acute Ischemic and Hemorrhagic Stroke [J]. Journal of stroke and cerebrovascular diseases : the official journal of National Stroke Association, 2022, 31(7): 106512.	2022-12-08	Xiaoling Liu	excluded	Inclusion criteria were not met
[434]	AMIROVA A, COHENMILLER A, SANDYGULOVA A. The effects of the COVID-19 pandemic on the well-being of children with autism spectrum disorder: Parents' perspectives [J]. Frontiers in Psychiatry, 2022, 13.	2022-12-08	Xiaoling Liu	excluded	Inclusion criteria were not met
[435]	AMOATENG R, AHMED I, ATTAH A, et al. Teenager Presenting With Chest Pain and ST-Segment Changes on Electrocardiogram After SARS-CoV-2 Illness: Early Repolarization vs. Acute Pericarditis [J]. Cureus, 2022, 14(5): e24654.	2022-12-08	Xiaoling Liu	excluded	Inclusion criteria were not met
[436]	AMORELLI G, MARTINO D, PRINGSHEIM T. Rapid Onset Functional Tic-Like Disorder Outbreak: A Challenging Differential Diagnosis in the COVID-19 Pandemic [J]. Journal of the Canadian Academy of Child and Adolescent Psychiatry = Journal de l'Academie canadienne de psychiatrie de l'enfant et de l'adolescent, 2022, 31(3): 144-51.	2022-12-08	Xiaoling Liu	excluded	Inclusion criteria were not met
[437]	AMPAH B A, AYISI-BOATENG N K, SYLVERKEN A A, et al. COVID-19 and Burkholderia cepacia co-infection in pregnancy associated with fetal demise: a case report [J]. The Pan African medical journal, 2022, 42: 173-.	2022-12-08	Xiaoling Liu	excluded	Inclusion criteria were not met
[438]	AMRAN M S. Psychosocial risk factors associated with mental health of adolescents amidst the COVID-19 pandemic outbreak [J]. The International journal of social psychiatry, 2022, 68(1): 6-8.	2022-12-08	Xiaoling Liu	excluded	Inclusion criteria were not met
[439]	AMRAN M S, JAMALUDDIN K A. Adolescent Screen Time Associated with Risk Factor of Fear of Missing Out During Pandemic COVID-19 [J]. Cyberpsychology, behavior and social networking, 2022, 25(6): 398-403.	2022-12-08	Xiaoling Liu	excluded	Inclusion criteria were not met
[440]	AMRI N, TESSIER N, BEGIN R, et al. Blood Endothelial-Cell Extracellular Vesicles as Potential Biomarkers for the Selection of Plasma in COVID-19 Convalescent Plasma Therapy [J]. Cells, 2022, 11(19).	2022-12-08	Xiaoling Liu	excluded	Inclusion criteria were not met
[441]	AMROUCHE T, CHIKINDAS M L. Probiotics for immunomodulation in prevention against respiratory viral infections with special emphasis on COVID-19 [J]. AIMS microbiology, 2022, 8(3): 338-56.	2022-12-08	Xiaoling Liu	excluded	Inclusion criteria were not met
[442]	AN H, ZHANG J, LI T, et al. Inflammation/Coagulopathy/Immunology Responsive Index Predicts Poor COVID-19 Prognosis [J]. Frontiers in Cellular and Microbiology, 2022, 12.	2022-12-08	Xiaoling Liu	excluded	Inclusion criteria were not met
[443]	AN H, ZHANG J, ZHOU T, et al. Inflammation/coagulopathy/fibrinolysis: Dynamic indicators of COVID-19 progression in patients with moderate COVID-19 in Wenzhou, China [J]. Clinical Immunology, 2021, 232.	2022-12-08	Xiaoling Liu	excluded	Inclusion criteria were not met
[444]	ANABWANI-RICHTER F, SWANSON T, DLAMINI S, et al. The Silent Pandemic: the Impact of COVID-19 on the Mental Health of Adolescents Living with HIV [J]. Current tropical medicine reports, 2022: 1-11.	2022-12-08	Xiaoling Liu	excluded	Inclusion criteria were not met
[445]	ANAMNART C, TISAVIPAT N, OWATTANAPANICH W, et al. Newly diagnosed neuromyelitis optica spectrum disorders following vaccination: Case report and systematic review [J]. Multiple Sclerosis and Related Disorders, 2022, 58.	2022-12-08	Xiaoling Liu	excluded	Inclusion criteria were not met
[446]	ANDA E E, BRAATEN T, BORCH K B, et al. Seroprevalence of antibodies against SARS-CoV-2 in the adult population during the pre-vaccination period, Norway, winter 2020/21 [J]. Eurosurveillance, 2022, 27(13).	2022-12-08	Xiaoling Liu	excluded	Inclusion criteria were not met
[447]	ANDEMARIAM B, IDOWU M, SHAH N, et al. A MULTICENTER, RETROSPECTIVE STUDY ON REAL-WORLD EXPERIENCE OF PATIENTS WITH SICKLE CELL DISEASE TREATED WITH VOXELOTOR [J]. Hemasphere, 2022, 6: 2602‐3.	2022-12-08	Xiaoling Liu	excluded	Inclusion criteria were not met
[448]	ANDEMARIAM B, OSUNKWO I, IDOWU M, et al. Real-World Experience of Patients With Sickle Cell Disease Treated With Voxelotor: a Multicenter, Retrospective Study [J]. British journal of haematology, 2022, 197(SUPPL 1): 134‐5.	2022-12-08	Xiaoling Liu	excluded	Inclusion criteria were not met
[449]	ANDEREGG N, PANCZAK R, EGGER M, et al. Survival among people hospitalized with COVID-19 in Switzerland: a nationwide population-based analysis [J]. Bmc Medicine, 2022, 20(1).	2022-12-08	Xiaoling Liu	excluded	Inclusion criteria were not met
[450]	ANDERS R, LECUELLE F, PERRIN C, et al. The Interaction between Lockdown-Specific Conditions and Family-Specific Variables Explains the Presence of Child Insomnia during COVID-19: A Key Response to the Current Debate [J]. International Journal of Environmental Research and Public Health, 2021, 18(23).	2022-12-08	Xiaoling Liu	excluded	Inclusion criteria were not met
[451]	ANDERSEN A R, KOLMOS S K, FLANAGAN K L, et al. Systematic review and meta-analysis of the effect of pertussis vaccine in pregnancy on the risk of chorioamnionitis, non-pertussis infectious diseases and other adverse pregnancy outcomes [J]. Vaccine, 2022, 40(11): 1572-82.	2022-12-08	Xiaoling Liu	excluded	Inclusion criteria were not met
[452]	ANDERSON D J, CAO D Y, ZHOU J, et al. Opioids in Urology: How Well Are We Preventing Opioid Dependence and How Can We Do Better? [J]. Health psychology research, 2022, 10(3): 38243-.	2022-12-08	Xiaoling Liu	excluded	Inclusion criteria were not met
[453]	ANDERSON E J, CREECH C B, BERTHAUD V, et al. Evaluation of mRNA-1273 Vaccine in Children 6 Months to 5 Years of Age [J]. New England journal of medicine, 2022: 1673‐87.	2022-12-08	Xiaoling Liu	excluded	Inclusion criteria were not met
[454]	ANDERSON J, BHISITKUL D, PHAM T, et al. Multisystem Inflammatory Syndrome Presenting as Early Acute Appendicitis [J]. Cureus, 2021, 13(12): e20200.	2022-12-08	Xiaoling Liu	excluded	Inclusion criteria were not met
[455]	ANDERSON P. The Impact of Alcoholic Beverages on Human Health [J]. Nutrients, 2021, 13(12).	2022-12-08	Xiaoling Liu	excluded	Inclusion criteria were not met
[456]	ANDERSSON N W, THIESSON E M, LAURSEN M V, et al. Safety of heterologous primary and booster schedules with ChAdOx1-S and BNT162b2 or mRNA-1273 vaccines: nationwide cohort study [J]. Bmj-British Medical Journal, 2022, 378.	2022-12-08	Xiaoling Liu	excluded	Inclusion criteria were not met
[457]	ANDERSSON U, TRACEY K J, YANG H. Post-translational modification of HMGB1 disulfide bonds in stimulating and inhibiting inflammation [J]. Cells, 2021, 10(12).	2022-12-08	Xiaoling Liu	excluded	Inclusion criteria were not met
[458]	ANDEWEG S P, DE GIER B, EGGINK D, et al. Protection of COVID-19 vaccination and previous infection against Omicron BA.1, BA.2 and Delta SARS-CoV-2 infections [J]. Nature Communications, 2022, 13(1).	2022-12-08	Xiaoling Liu	excluded	Inclusion criteria were not met
[459]	ANDI B, KUMARAN D, KREITLER D F, et al. Hepatitis C virus NS3/4A inhibitors and other drug-like compounds as covalent binders of SARS-CoV-2 main protease [J]. Scientific reports, 2022, 12(1): 12197.	2022-12-08	Xiaoling Liu	excluded	Inclusion criteria were not met
[460]	ANDINA-MARTINEZ D, MARTIN-FERNANDEZ C, NOGUERO-MOREL L, et al. Transient breast livedo reticularis-like exanthem in an adolescent with COVID-19 [J]. Pediatric dermatology, 2022, 39(5): 825-6.	2022-12-08	Xiaoling Liu	excluded	Inclusion criteria were not met
[461]	ANDINA-MARTINEZ D, RODRIGUEZ-PALERO S, SOTO-INSUGA V, et al. Peripheral facial nerve palsy in children during the COVID-19 pandemic [J]. Revista De Neurologia, 2022, 74(11).	2022-12-08	Xiaoling Liu	excluded	Inclusion criteria were not met
[462]	ANDRADE B G N, CUADRAT R R C, TONETTI F R, et al. The role of respiratory microbiota in the protection against viral diseases: respiratory commensal bacteria as next-generation probiotics for COVID-19 [J]. Bioscience of Microbiota Food and Health, 2022, 41(3): 94-102.	2022-12-08	Xiaoling Liu	excluded	Inclusion criteria were not met
[463]	ANDRADE C, GILLEN M, MOLINA J A, et al. The Social and Economic Impact of Covid-19 on Family Functioning and Well-Being: Where do we go from here? [J]. Journal of family and economic issues, 2022, 43(2): 205-12.	2022-12-08	Xiaoling Liu	excluded	Inclusion criteria were not met
[464]	ANDRADE G. Covid-19 vaccine hesitancy, conspiracist beliefs, paranoid ideation and perceived ethnic discrimination in a sample of University students in Venezuela [J]. Vaccine, 2021, 39(47): 6837-42.	2022-12-08	Xiaoling Liu	excluded	Inclusion criteria were not met
[465]	ANDRE C, ROUHANA J, DE MELLO S S, et al. Population structure of ocular Streptococcus pneumoniae is highly diverse and formed by lineages that escape current vaccines [J]. Microbial Genomics, 2022, 8(3).	2022-12-08	Xiaoling Liu	excluded	Inclusion criteria were not met
[466]	ANDREACCHI A T, YOSHIDA-MONTEZUMA Y, COLLEY R C, et al. Changes in chronic disease risk factors and current exercise habits among Canadian adults living with and without a child during the COVID-19 pandemic [J]. Health reports, 2022, 33(4): 3-13.	2022-12-08	Xiaoling Liu	excluded	Inclusion criteria were not met
[467]	ANDREANA I, BINCOLETTO V, MILLA P, et al. Nanotechnological approaches for pentamidine delivery [J]. Drug Delivery and Translational Research, 2022, 12(8): 1911-27.	2022-12-08	Xiaoling Liu	excluded	Inclusion criteria were not met
[468]	ANDREJKO K L, PRY J, MYERS J F, et al. Predictors of Severe Acute Respiratory Syndrome Coronavirus 2 Infection Following High-Risk Exposure [J]. Clinical Infectious Diseases, 2022, 75(1): E276-E88.	2022-12-08	Xiaoling Liu	excluded	Inclusion criteria were not met
[469]	ANDREJKO K L, PRY J M, MYERS J F, et al. Effectiveness of Face Mask or Respirator Use in Indoor Public Settings for Prevention of SARS-CoV-2 Infection - California, February-December 2021 [J]. MMWR Morb Mortal Wkly Rep, 2022, 71(6): 212-6.	2022-12-08	Xiaoling Liu	excluded	Inclusion criteria were not met
[470]	ANDRENACCI B, FERRANTE G, ROBERTO G, et al. Challenges in uncontrolled asthma in pediatrics: important considerations for the clinician [J]. Expert review of clinical immunology, 2022, 18(8): 807-21.	2022-12-08	Xiaoling Liu	excluded	Inclusion criteria were not met
[471]	ANDREWS A L, KILLINGS X, ODDO E R, et al. Pediatric Firearm Injury Mortality Epidemiology [J]. Pediatrics, 2022, 149(3).	2022-12-08	Xiaoling Liu	excluded	Inclusion criteria were not met
[472]	ANDREWS N, TESSIER E, STOWE J, et al. Duration of Protection against Mild and Severe Disease by Covid-19 Vaccines [J]. New England Journal of Medicine, 2022, 386(4): 340-50.	2022-12-08	Xiaoling Liu	excluded	Inclusion criteria were not met
[473]	ANDREWS N, TESSIER E, STOWE J, et al. Duration of Protection against Mild and Severe Disease by Covid-19 Vaccines [J]. The New England journal of medicine, 2022, 386(4): 340-50.	2022-12-08	Xiaoling Liu	excluded	Inclusion criteria were not met
[474]	ANDROUTSOS O, CHARMANDARI E. Determinants, Screening, Prevention and Management of Obesity in Youth: New Evidence and Horizons [J]. Nutrients, 2022, 14(16).	2022-12-08	Xiaoling Liu	excluded	Inclusion criteria were not met
[475]	ANDUALEM A, TEGEGNE B, ADEME S, et al. COVID-19 infection prevention practices among a sample of food handlers of food and drink establishments in Ethiopia [J]. Plos One, 2022, 17(1).	2022-12-08	Xiaoling Liu	excluded	Inclusion criteria were not met
[476]	ANEZ G, DUNKLE L M, GAY C L, et al. Safety, Immunogenicity and Efficacy of NVX-CoV2373 in Adolescents in PREVENT-19: A Randomized, Phase 3 Trial [J]. medRxiv : the preprint server for health sciences, 2022.	2022-12-08	Xiaoling Liu	excluded	Inclusion criteria were not met
[477]	ANGEL M T, AARON S, SIVADASAN A, et al. Management and Outcomes of COVID-19 Associated Cerebral Venous Sinus Thrombosis [J]. Journal of Stroke & Cerebrovascular Diseases, 2022, 31(4).	2022-12-08	Xiaoling Liu	excluded	Inclusion criteria were not met
[478]	ANGEL ZAPATA M, BANDERAS GARCIA S, SANCHEZ-MOLTALVA A, et al. Retinal microvascular abnormalities in patients after COVID-19 depending on disease severity [J]. British Journal of Ophthalmology, 2022, 106(4): 559-63.	2022-12-08	Xiaoling Liu	excluded	Inclusion criteria were not met
[479]	ANGELA GUTIERREZ-SANCHEZ L, HERNAN BECERRA-MOJICA C, AUGUSTO ROJAS M, et al. Fetal central nervous system anomalies according to RT-PCR and trimester of maternal infection with Zika virus: A prospective cohort study [J]. Acta Obstetricia Et Gynecologica Scandinavica, 2022, 101(2): 221-31.	2022-12-08	Xiaoling Liu	excluded	Inclusion criteria were not met
[480]	ANGELIKA D, ETIKA R, KUSUMAWARDANI N N, et al. Observational study on necrotizing enterocolitis in neonates born to SARS-CoV-2-positive mothers [J]. Annals Medicine and Surgery, 2022, 78.	2022-12-08	Xiaoling Liu	excluded	Inclusion criteria were not met
[481]	ANGINA J, BACHHU A, TALATI E, et al. Game-Theoretical Model of the Voluntary Use of Insect Repellents to Prevent Zika Fever [J]. Dynamic Games and Applications, 2022, 12(1): 133-46.	2022-12-08	Xiaoling Liu	excluded	Inclusion criteria were not met
[482]	ANGOFF H D, DIAL L A, STATE F, et al. Impact of stress and decision fatigue on parenting practices related to food and physical activity during COVID-19 [J]. Child Care Health and Development, 2022, 48(6): 911-6.	2022-12-08	Xiaoling Liu	excluded	Inclusion criteria were not met
[483]	ANGRISANI M, COLASANTI M, MENICONI R, et al. Transplantation of a Severely Traumatized Liver During the COVID-19 Pandemic: A Case Report and Review of the Literature [J]. Experimental and clinical transplantation : official journal of the Middle East Society for Organ Transplantation, 2021, 19(11): 1232-7.	2022-12-08	Xiaoling Liu	excluded	Inclusion criteria were not met
[484]	ANGRISANI M, COLASANTI M, MENICONI R, et al. Transplantation of a Severely Traumatized Liver During the COVID-19 Pandemic: A Case Report and Review of the Literature [J]. Experimental and Clinical Transplantation, 2021, 19(11): 1232-7.	2022-12-08	Xiaoling Liu	excluded	Inclusion criteria were not met
[485]	ANGRIST N, BERGMAN P, MATSHENG M. Experimental evidence on learning using low-tech when school is out [J]. Nature human behaviour, 2022, 6(7): 941‐50.	2022-12-08	Xiaoling Liu	excluded	Inclusion criteria were not met
[486]	ANGURANA S K, BANSAL A. Probiotics and Coronavirus disease 2019: think about the link [J]. British Journal of Nutrition, 2021, 126(10): 1564-70.	2022-12-08	Xiaoling Liu	excluded	Inclusion criteria were not met
[487]	ANGURANA S K, TAKIA L, AWASTHI P. Impact of COVID-19 on Acute Viral Bronchiolitis Hospitalization Among Infants in North India: Authors' Reply [J]. Indian journal of pediatrics, 2022, 89(4): 423-.	2022-12-08	Xiaoling Liu	excluded	Inclusion criteria were not met
[488]	ANGWENYI V, KABUE M, CHONGWO E, et al. Mental Health during COVID-19 Pandemic among Caregivers of Young Children in Kenya's Urban Informal Settlements. A Cross-Sectional Telephone Survey [J]. International Journal of Environmental Research and Public Health, 2021, 18(19).	2022-12-08	Xiaoling Liu	excluded	Inclusion criteria were not met
[489]	ANIS E, PREIS S A, CEDAR N, et al. Reporting of Allergic Reactions During Pfizer-BioNTech BNTT162B2 Vaccination in Israel [J]. The journal of allergy and clinical immunology In practice, 2022, 10(11): 2969-76.	2022-12-08	Xiaoling Liu	excluded	Inclusion criteria were not met
[490]	ANJUM S, KUMARI A. Evaluation of Noise Pollution in Bengaluru City, India During COVID-19 Pandemic [J]. Archives of Acoustics, 2022, 47(2): 131-40.	2022-12-08	Xiaoling Liu	excluded	Inclusion criteria were not met
[491]	ANKERMANN T, BRINKMANN F. Comorbidities in Children with COVID-19 and MIS-C/PIMS-TS and Risk Factors for Hospitalization, Severe Disease, Intensive Care and Death [J]. Klin Padiatr, 2022, 234(5): 257-66.	2022-12-08	Xiaoling Liu	excluded	Inclusion criteria were not met
[492]	ANOPA Y, MACPHERSON L M D, MCMAHON A D, et al. Economic Evaluation of the Protecting Teeth @ 3 Randomized Controlled Trial [J]. JDR clinical and translational research, 2022: 23800844221090444.	2022-12-08	Xiaoling Liu	excluded	Inclusion criteria were not met
[493]	ANSARI N, SHOKRI S, PIRHADI M, et al. Epidemiological study of COVID-19 in Iran and the world: a review study [J]. Infectious disorders drug targets, 2022.	2022-12-08	Xiaoling Liu	excluded	Inclusion criteria were not met
[494]	ANSOTEGUI I J, BERNSTEIN J A, CANONICA G W, et al. Insights into urticaria in pediatric and adult populations and its management with fexofenadine hydrochloride [J]. Allergy, Asthma and Clinical Immunology, 2022, 18(1).	2022-12-08	Xiaoling Liu	excluded	Inclusion criteria were not met
[495]	ANTALA S, DIAMOND T, KOCIOLEK L K, et al. Severe Hepatitis in Pediatric Coronavirus Disease 2019 [J]. Journal gastroenterology and nutrition, 2022, 74(5): 631-5.	2022-12-08	Xiaoling Liu	excluded	Inclusion criteria were not met
[496]	ANTHONY K M, TRANI E, MONBUREAU T O, et al. Reliability Of Cardiovascular Disease Surveillance In The National Longitudinal Study Of Adolescent To Adult Health [J]. Circulation, 2022, 145.	2022-12-08	Xiaoling Liu	excluded	Inclusion criteria were not met
[497]	ANTOñANZAS J M, PERRAMON A, LóPEZ C, et al. Symptom-based predictive model of covid-19 disease in children [J]. 2022, 14(1).	2022-12-08	Xiaoling Liu	excluded	Inclusion criteria were not met
[498]	ANTONELLI-INCALZI R, BLASI F, CONVERSANO M, et al. Manifesto on the value of adult immunization: “we know, we intend, we advocate” [J]. Vaccines, 2021, 9(11).	2022-12-08	Xiaoling Liu	excluded	Inclusion criteria were not met
[499]	ANTONESCU GHELMEZ D, MORARU A, ANTONESCU F, et al. Double seropositive neuromyelitis optica associated with COVID-19: A case report [J]. Frontiers in Neurology, 2022, 13.	2022-12-08	Xiaoling Liu	excluded	Inclusion criteria were not met
[500]	ANTOON J W, HALL M, HOWARD L M, et al. COVID-19 and Acute Neurologic Complications in Children [J]. Pediatrics, 2022, 150(5).	2022-12-08	Xiaoling Liu	excluded	Inclusion criteria were not met
[501]	ANTSAKLIS P, TASIAS K, PSARRIS A, et al. Covid-19 and pregnancy: The experience of a tertiary maternity hospital [J]. Journal Perinatal Medicine, 2021, 49(6): 686-90.	2022-12-08	Xiaoling Liu	excluded	Inclusion criteria were not met
[502]	ANTUNES K H, STEIN R T, FRANCESCHINA C, et al. Short-chain fatty acid acetate triggers antiviral response mediated by RIG-I in cells from infants with respiratory syncytial virus bronchiolitis [J]. Ebiomedicine, 2022, 77.	2022-12-08	Xiaoling Liu	excluded	Inclusion criteria were not met
[503]	ANTZA C, KOSTOPOULOS G, MOSTAFA S, et al. The links between sleep duration, obesity and type 2 diabetes mellitus [J]. Journal of Endocrinology, 2022, 252(2): 125-41.	2022-12-08	Xiaoling Liu	excluded	Inclusion criteria were not met
[504]	ANWAR M W, ANWER M F, CHAUDHRY W M, et al. Comparison of antibiotic treatment and appendectomy for non-complicated acute appendicitis during covid-19 pandemic [J]. Pakistan journal of medical and health sciences, 2021, 15(10): 2699‐701.	2022-12-08	Xiaoling Liu	excluded	Inclusion criteria were not met
[505]	APAYDIN CIRIK V, BULUT E, KAHRIMAN I. The emotional neglect potentials of nurses working in the COVID-19 service towards their children: A qualitative study [J]. Journal of pediatric nursing, 2022.	2022-12-08	Xiaoling Liu	excluded	Inclusion criteria were not met
[506]	APAYDIN CIRIK V, BULUT E, KAHRIMAN İ. The emotional neglect potentials of nurses working in the COVID-19 service towards their children: A qualitative study [J]. Journal of pediatric nursing, 2022, 67: e224-e33.	2022-12-08	Xiaoling Liu	excluded	Inclusion criteria were not met
[507]	APOSTOLIDOU E, LACHOWIEZ C, JUNEJA H S, et al. Clinical Outcomes of Patients With Newly Diagnosed Acute Lymphoblastic Leukemia in a County Hospital System [J]. Clinical Lymphoma Myeloma & Leukemia, 2021, 21(11): E895-E902.	2022-12-08	Xiaoling Liu	excluded	Inclusion criteria were not met
[508]	AQUARO G D, LICORDARI R, TODIERE G, et al. Incidence of acute myocarditis and pericarditis during the coronavirus disease 2019 pandemic: comparison with the prepandemic period [J]. Journal of Cardiovascular Medicine, 2022, 23(7): 447-53.	2022-12-08	Xiaoling Liu	excluded	Inclusion criteria were not met
[509]	AQUINO L, MUNIZ J C, LAUFER P M, et al. Gore Cardioform ASD device thrombus weeks after COVID-19 infection [J]. Catheterization and Cardiovascular Interventions, 2022, 99(4): 1161-4.	2022-12-08	Xiaoling Liu	excluded	Inclusion criteria were not met
[510]	ARAFAT A, SADYKOVA D, ZIATDINOV A, et al. COVID-19, Acute Lymphoblastic Leukemia, and down Syndrome: A Short Review and a Case Report [J]. Case Reports in Oncology, 2021, 14(2): 1031-9.	2022-12-08	Xiaoling Liu	excluded	Inclusion criteria were not met
[511]	ARAIANA S, HOSSEINI M S, KHADEMI M, et al. A case-control study on the severity postpartum depression among COVID19 positive mother [J]. Annals of medicine and surgery (2012), 2022, 73: 103223-.	2022-12-08	Xiaoling Liu	excluded	Inclusion criteria were not met
[512]	ARAUJO D C G, OLIVEIRA L N D, BERETTA R C D S, et al. Percepções sobre o ensino remoto-domiciliar durante o isolamento físico: o que as mães têm a nos relatar? mothers have to report to us? [J]. Saúde e Sociedade, 2022, 31(1): e200877-e.	2022-12-08	Xiaoling Liu	excluded	Inclusion criteria were not met
[513]	ARAúJO S L M, FEITOSA T A, PEREIRA V C, et al. Clinical characteristics and laboratory parameters associated with the risk of severe COVID-19 in patients from two hospitals in Northeast Brazil [J]. Rev Soc Bras Med Trop, 2022, 55: e0119.	2022-12-08	Xiaoling Liu	excluded	Inclusion criteria were not met
[514]	ARAUJO T D R, LUBACZEUSKI C, CARNEIRO E M. Effects of double burden malnutrition on energetic metabolism and glycemic homeostasis: A narrative review [J]. Life Sciences, 2022, 307.	2022-12-08	Xiaoling Liu	excluded	Inclusion criteria were not met
[515]	ARCHULETA C, WADE C, MICETIC B, et al. Maternal COVID-19 Infection and Possible Associated Adverse Neurological Fetal Outcomes, Two Case Reports [J]. American journal of perinatology, 2022, 39(12): 1292-8.	2022-12-08	Xiaoling Liu	excluded	Inclusion criteria were not met
[516]	ARCK P, TALLAREK A C, GüLSAH G, et al. COVID-19 during pregnancy, maternal immune response and neonatal cell-specific immunity [J]. Human Reproduction, 2022, 37: i32.	2022-12-08	Xiaoling Liu	excluded	Inclusion criteria were not met
[517]	ARDICLI B, USER I R, TIGLI T, et al. Favourable outcomes of conservatively managed acute abdomen associated with multisystem inflammatory syndrome in children during the COVID-19 pandemic [J]. ANZ journal of surgery, 2022.	2022-12-08	Xiaoling Liu	excluded	Inclusion criteria were not met
[518]	AREFINIA N, GHORESHI Z A-S, ALIPOUR A H, et al. A comprehensive narrative review of the cutaneous manifestations associated with COVID-19 [J]. International Wound Journal, 2022.	2022-12-08	Xiaoling Liu	excluded	Inclusion criteria were not met
[519]	ARENAS D L, VIDUANI A, SIQUEIRA BASSOLS A M, et al. Work From Home or Bring Home the Work? Burnout and Procrastination in Brazilian Workers During the COVID-19 Pandemic [J]. Journal of Occupational and Environmental Medicine, 2022, 64(5): E333-E9.	2022-12-08	Xiaoling Liu	excluded	Inclusion criteria were not met
[520]	ARENAS J, BECKER S, SEAY H, et al. A response to COVID-19 school closures: the feasibility of a school-linked text message intervention as an adaptation to school-supervised asthma therapy [J]. Pediatric pulmonology, 2022, 57(5): 1214‐22.	2022-12-08	Xiaoling Liu	excluded	Inclusion criteria were not met
[521]	ARGA G, ERKOL H G, TASKIN E C, et al. SARS-CoV-2 infection showing signs of cerebral sinus vein thrombosis in the infantile period [J]. Brain disorders (Amsterdam, Netherlands), 2022, 7: 100051-.	2022-12-08	Xiaoling Liu	excluded	Inclusion criteria were not met
[522]	ARICò M, CASELLI D. Acute, Severe Hepatitis of Unknown Origin: Should We Really Be Afraid of Another Obscure Enemy of Our Children? [J]. Reports, 2022, 14(2): 217-9.	2022-12-08	Xiaoling Liu	excluded	Inclusion criteria were not met
[523]	ARISTOVNIK A, KERZIC D, RAVSELJ D, et al. Impacts of the Covid-19 Pandemic on Life of Higher Education Students: Global Survey Dataset from the First Wave [J]. Data in brief, 2021, 39: 107659-.	2022-12-08	Xiaoling Liu	excluded	Inclusion criteria were not met
[524]	ARIZA JIMENEZ A B, AGUILAR GOMEZ-CARDENAS F J, DE LA CAMARA MORANO C. Likely impact of COVID-19 on referrals to pediatric endocrinology: Increased incidence of precocious puberty in a third-level hospital [J]. Endocrinologia, diabetes y nutricion, 2022, 69(7): 542-4.	2022-12-08	Xiaoling Liu	excluded	Inclusion criteria were not met
[525]	ARIZA-MONTES A, MAHMOOD F, HAN H, et al. The Mental Well-Being of Health Care Professionals During the COVID-19 Pandemic [J]. Journal of Occupational and Environmental Medicine, 2022, 64(5): 429-42.	2022-12-08	Xiaoling Liu	excluded	Inclusion criteria were not met
[526]	ARLET J B, LIONNET F, KHIMOUD D, et al. Risk factors for severe COVID-19 in hospitalized sickle cell disease patients: A study of 319 patients in France [J]. American journal of hematology, 2022, 97(3): E86-e91.	2022-12-08	Xiaoling Liu	excluded	Inclusion criteria were not met
[527]	ARLET J-B, LENNON H, BAILEY M, et al. Association between Hospitalised VasoOcclusive Crises and Acute/Chronic Complications in Sickle Cell Disease Patients Aged 16 Years and Older Using the French National Health Insurance Database (SNDS) [J]. Blood, 2021, 138.	2022-12-08	Xiaoling Liu	excluded	Inclusion criteria were not met
[528]	ARLET J-B, LIONNET F, KHIMOUD D, et al. Risk factors for severe COVID-19 in hospitalized sickle cell disease patients: A study of 319 patients in France [J]. American journal of hematology, 2022, 97(3): E86-E91.	2022-12-08	Xiaoling Liu	excluded	Inclusion criteria were not met
[529]	ARMANPOOR P, ARMANPOOR P. Pediatric COVID-19 associated rhabdomyolysis [J]. Journal Research, 2021, 8(3): 363-6.	2022-12-08	Xiaoling Liu	excluded	Inclusion criteria were not met
[530]	ARMANPOOR P, ARMANPOOR P. Neonatal pleural effusion due to COVID-19 pneumonia [J]. Pediatrics and Neonatology, 2022, 63(3): 322-3.	2022-12-08	Xiaoling Liu	excluded	Inclusion criteria were not met
[531]	ARMAS-CASTANEDA G, RICARDO-GARCELL J, REYES J V, et al. Two rTMS sessions per week: a practical approach for treating major depressive disorder [J]. Neuroreport, 2021, 32(17): 1364-9.	2022-12-08	Xiaoling Liu	excluded	Inclusion criteria were not met
[532]	ARMIN S, FAHIMZAD S A, RAFIEI TABATABAEI S, et al. COVID-19 Mortality in Children: A Referral Center Experience from Iran (Mofid Children's Hospital, Tehran, Iran) [J]. Canadian Journal Infectious and Medical Microbiology, 2022, 2022.	2022-12-08	Xiaoling Liu	excluded	Inclusion criteria were not met
[533]	ARMIN S, FAHIMZAD S A, TABATABAEI S R, et al. COVID-19 Mortality in Children: A Referral Center Experience from Iran (Mofid Children's Hospital, Tehran, Iran) [J]. Canadian Journal of Infectious Diseases & Medical Microbiology, 2022, 2022.	2022-12-08	Xiaoling Liu	excluded	Inclusion criteria were not met
[534]	ARMIN S, MIRKARIMI M, POURMOGHADDAS Z, et al. Evidence-Based Prediction of COVID-19 Severity in Hospitalized Children [J]. Int J Clin Pract, 2022, 2022: 1918177.	2022-12-08	Xiaoling Liu	excluded	Inclusion criteria were not met
[535]	ARMOCIDA B, ZAMAGNI G, MAGNI E, et al. Clinical, anamnestic, and sociodemographic predictors of positive SARS-CoV-2 testing in children: A cross sectional study in a tertiary hospital in Italy [J]. Plos One, 2022, 17(1).	2022-12-08	Xiaoling Liu	excluded	Inclusion criteria were not met
[536]	ARMSTRONG N, TANG Q. Congenital cytomegalovirus infection and advances in murine models of neuropathogenesis [J]. Virologica Sinica, 2022, 37(2): 318-20.	2022-12-08	Xiaoling Liu	excluded	Inclusion criteria were not met
[537]	ARNDT M, HEATH C, HEALEY B, et al. Erythema multiforme as a consequence of COVID-19 infection [J]. Dermatology online journal, 2021, 27(12).	2022-12-08	Xiaoling Liu	excluded	Inclusion criteria were not met
[538]	ARNOLD EGLOFF S A, JUNGLEN A, RESTIVO J S, et al. Convalescent plasma associates with reduced mortality and improved clinical trajectory in patients hospitalized with COVID-19 [J]. The Journal of clinical investigation, 2021, 131(20).	2022-12-08	Xiaoling Liu	excluded	Inclusion criteria were not met
[539]	ARNOLD E M, BRIDGES S K, GOLDBECK C, et al. HPV Vaccination among Sexual and Gender Minority Youth Living with or at High-Risk for HIV [J]. Vaccines, 2022, 10(5).	2022-12-08	Xiaoling Liu	excluded	Inclusion criteria were not met
[540]	AROMOLARAN A, ARAUJO K, LADINES-LIM J B, et al. Unequal burden of Zika-associated microcephaly among populations with public and private healthcare in Salvador, Brazil [J]. International Journal of Infectious Diseases, 2022, 120: 201-4.	2022-12-08	Xiaoling Liu	excluded	Inclusion criteria were not met
[541]	ARONIADIS O C, WANG X, GONG T, et al. Factors Associated with the Development of Gastrointestinal Symptoms in Patients Hospitalized with Covid-19 [J]. Digestive diseases and sciences, 2022, 67(8): 3860-71.	2022-12-08	Xiaoling Liu	excluded	Inclusion criteria were not met
[542]	ARONSON I D, BENNETT A S, ARDOUIN-GUERRIER M-A, et al. How Vaccine Ambivalence Can Lead People Who Inject Drugs to Decline COVID-19 Vaccination and Ways This Can Be Addressed: Qualitative Study [J]. JMIR formative research, 2022, 6(3): e35066-e.	2022-12-08	Xiaoling Liu	excluded	Inclusion criteria were not met
[543]	AROOR S, MUNDKUR S, KUMAR S. Clinico-radiological Profile and Outcome of Children with Viral Pneumonia admitted to Paediatric Intensive Care Unit in the pre COVID 19 period [J]. Journal Nepal Paediatric Society, 2022, 42(1): 26-32.	2022-12-08	Xiaoling Liu	excluded	Inclusion criteria were not met
[544]	ARORA C, MALHOTRA A, RANJAN P, et al. Effect of intensive weight-loss intervention on metabolic, ultrasound and anthropometric parameters among patients with obesity and non-alcoholic fatty liver disease: an RCT [J]. European Journal of Clinical Nutrition, 2022, 76(9): 1332-8.	2022-12-08	Xiaoling Liu	excluded	Inclusion criteria were not met
[545]	ARORA D, RAJMOHAN K, SINGH S, et al. Correlation between placental histopathology and perinatal outcome in COVID-19 [J]. Tzu Chi Medical Journal, 2022, 34(3): 329-36.	2022-12-08	Xiaoling Liu	excluded	Inclusion criteria were not met
[546]	ARORA G, TANEJA J, BHARDWAJ P, et al. Adverse events and breakthrough infections associated with COVID-19 vaccination in the Indian population [J]. Journal of medical virology, 2022, 94(7): 3147-54.	2022-12-08	Xiaoling Liu	excluded	Inclusion criteria were not met
[547]	ARORA M, LAKSHMI R. Vaccines - safety in pregnancy [J]. Best Practice and Research: Clinical Obstetrics and Gynaecology, 2021, 76: 23-40.	2022-12-08	Xiaoling Liu	excluded	Inclusion criteria were not met
[548]	ARSLAN B, BICER I G, SAHIN T, et al. Clinical characteristics and hematological parameters associated with disease severity in COVID-19 positive pregnant women undergoing cesarean section: A single-center experience [J]. Journal Obstetrics and Gynaecology Research, 2022, 48(2): 402-10.	2022-12-08	Xiaoling Liu	excluded	Inclusion criteria were not met
[549]	ARSLAN E. COVID-19: A Cause of HELLP Syndrome? A Case Report [J]. International Journal Women's Health, 2022, 14: 617-23.	2022-12-08	Xiaoling Liu	excluded	Inclusion criteria were not met
[550]	ARSLAN G, BESCI T, KARACA O, et al. Posterior reversible encephalopathy syndrome related to COVID-19 in a child [J]. Pediatrics International, 2022, 64(1).	2022-12-08	Xiaoling Liu	excluded	Inclusion criteria were not met
[551]	ARTAN T, CEBECI F, KARAMAN M, et al. The relationship between Coronavirus (COVID-19) outbreak related perceptions and health anxiety [J]. Social work in public health, 2022, 37(2): 135-45.	2022-12-08	Xiaoling Liu	excluded	Inclusion criteria were not met
[552]	ARTEAGA A A, TRAN J, FREY H, et al. Rapidly Progressive Complicated Acute Bacterial Sinusitis in the Setting of Severe Pediatric SARS-CoV-2 Infection [J]. Annals of Otology Rhinology and Laryngology, 2022, 131(10): 1158-63.	2022-12-08	Xiaoling Liu	excluded	Inclusion criteria were not met
[553]	ARTESANI M C, ESPOSITO M, SACCHETTI M, et al. The effect of COVID-19 imposed lockdown on Italian children with Vernal Keratoconjunctivitis [J]. The World Allergy Organization journal, 2022, 15(10): 100701.	2022-12-08	Xiaoling Liu	excluded	Inclusion criteria were not met
[554]	ARTHURS A L, JANKOVIC-KARASOULOS T, ROBERTS C T. COVID-19 in pregnancy: What we know from the first year of the pandemic [J]. Biochimica et Biophysica Acta - Molecular Basis, 2021, 1867(12).	2022-12-08	Xiaoling Liu	excluded	Inclusion criteria were not met
[555]	ARTURO LOPEZ-GONZALEZ A, ALTISENCH JANE B, MASMIQUEL COMAS L, et al. Impact of COVID-19 Lockdown on Non-Alcoholic Fatty Liver Disease and Insulin Resistance in Adults: A before and after Pandemic Lockdown Longitudinal Study [J]. Nutrients, 2022, 14(14).	2022-12-08	Xiaoling Liu	excluded	Inclusion criteria were not met
[556]	ARUN S, CHERIAN T G, PHILIP C. Multisystem inflammatory syndrome in a neonate with severe hemophilia-a diagnostic challenge in COVID times: a case report [J]. Bmc Pediatrics, 2022, 22(1).	2022-12-08	Xiaoling Liu	excluded	Inclusion criteria were not met
[557]	ARYA P, WESTRA S J, BENAVIDEZ O J, et al. Case 17-2022: A 17-Year-Old Boy with Chest Pain [J]. New England Journal Medicine, 2022, 386(23): 2222-31.	2022-12-08	Xiaoling Liu	excluded	Inclusion criteria were not met
[558]	ARZOUN H, SRINIVASAN M, SAHIB I, et al. Opioid Use in Patients With Sickle Cell Disease During a Vaso-Occlusive Crisis: A Systematic Review [J]. Cureus, 2022, 14(1): e21473-e.	2022-12-08	Xiaoling Liu	excluded	Inclusion criteria were not met
[559]	ASADI-POOYA A A, NEMATI H, SHAHISAVANDI M, et al. Long COVID in children and adolescents [J]. World journal of pediatrics : WJP, 2021, 17(5): 495-9.	2022-12-08	Xiaoling Liu	excluded	Inclusion criteria were not met
[560]	ASADI-POOYA A A, NEMATI M, NEMATI H. 'Long COVID': Symptom persistence in children hospitalised for COVID-19 [J]. Journal of paediatrics and child health, 2022, 58(10): 1836-40.	2022-12-08	Xiaoling Liu	excluded	Inclusion criteria were not met
[561]	ASADUZZAMAN M, PURKAYASTHA B, ALAM M M J, et al. COVID-19 mRNA vaccine-associated encephalopathy, myocarditis, and thrombocytopenia with excellent response to methylprednisolone: A case report [J]. Journal of neuroimmunology, 2022, 368: 577883.	2022-12-08	Xiaoling Liu	excluded	Inclusion criteria were not met
[562]	ASADZANDI M, FARAHANY S S, ABOLGHASEMY H, et al. Effect of spiritual care on the care burden of families of children with cancer: a randomized controlled trial [J]. Family medicine and primary care review, 2021, 23(3): 279‐83.	2022-12-08	Xiaoling Liu	excluded	Inclusion criteria were not met
[563]	ASANJARANI F, SZCZYGIEL M, ARIF A. The Persian Language Version of the Obsession With the COVID-19 Scale for Adolescents [J]. Frontiers in Psychiatry, 2021, 12.	2022-12-08	Xiaoling Liu	excluded	Inclusion criteria were not met
[564]	ASANO K, TAMARI M, ZUBERBIER T, et al. Diversities of allergic pathologies and their modifiers: Report from the second DGAKI-JSA meeting [J]. Allergology International, 2022, 71(3): 310-7.	2022-12-08	Xiaoling Liu	excluded	Inclusion criteria were not met
[565]	ASANO M, OKADA H, ITOH Y, et al. Immunogenicity and safety of AZD1222 (ChAdOx1 nCoV-19) against SARS-CoV-2 in Japan: a double-blind, randomized controlled phase 1/2 trial [J]. International journal of infectious diseases, 2022, 114: 165‐74.	2022-12-08	Xiaoling Liu	excluded	Inclusion criteria were not met
[566]	ASFUROGLU P, EYUBOGLU T S, ASLAN A T, et al. Anxiety of children with primary ciliary dyskinesia and their mothers during COVID-19 pandemic [J]. European respiratory journal, 2021, 58(SUPPL 65).	2022-12-08	Xiaoling Liu	excluded	Inclusion criteria were not met
[567]	ASGHAR M S, YASMIN F, BABAR M S, et al. Clinical characteristics and outcomes of cancer patients and their hospital course during the COVID-19 pandemic in a developing country [J]. Annals Medicine and Surgery, 2022, 74.	2022-12-08	Xiaoling Liu	excluded	Inclusion criteria were not met
[568]	ASHKTORAB H, FOLAKE A, PIZUORNO A, et al. COVID-19 among African Americans and Hispanics: Does gastrointestinal symptoms impact the outcome? [J]. World Journal Clinical Cases, 2021, 9(28): 8374-87.	2022-12-08	Xiaoling Liu	excluded	Inclusion criteria were not met
[569]	ASHMAN A, TUCKER D, WILLIAMS C, et al. Behçet's disease in Wales: an epidemiological description of national surveillance data [J]. Orphanet J Rare Dis, 2022, 17(1): 347.	2022-12-08	Xiaoling Liu	excluded	Inclusion criteria were not met
[570]	ASHMAN A, TUCKER D, WILLIAMS C, et al. Behcet's disease in Wales: an epidemiological description of national surveillance data [J]. Orphanet Journal of Rare Diseases, 2022, 17(1).	2022-12-08	Xiaoling Liu	excluded	Inclusion criteria were not met
[571]	ASHRAF M, RAJARAM S, ENGLISH P M. How the COVID 19 pandemic will shape influenza public health initiatives: the UK experience [J]. Human vaccines & immunotherapeutics, 2022, 18(5).	2022-12-08	Xiaoling Liu	excluded	Inclusion criteria were not met
[572]	ASHRAFZADEH-KIAN S, CAMPBELL M R, JARA AGUIRRE J C, et al. Role of immune mediators in predicting hospitalization of SARS-CoV-2 positive patients [J]. Cytokine, 2022, 150.	2022-12-08	Xiaoling Liu	excluded	Inclusion criteria were not met
[573]	ASHWITHA K, RAHMAN W, RANJITH S K, et al. Novel corona virus (Covid-19) outbreak-a review [J]. Asian Journal Microbiology, Biotechnology and Environmental Sciences, 2020, 22(3): 497-503.	2022-12-08	Xiaoling Liu	excluded	Inclusion criteria were not met
[574]	ASHWORTH E, PROVAZZA S, MCCARTHY M, et al. Children and Young People Presenting in a Pediatric Emergency Department in North-West England in Suicidal Crisis: An Exploratory Case Series Study [J]. Frontiers in Psychiatry, 2022, 13.	2022-12-08	Xiaoling Liu	excluded	Inclusion criteria were not met
[575]	ASIMAKIDIS N D, VASILEIOU S S, DALAMITROS A A, et al. Effect of the COVID-19 Confinement Period on Selected Neuromuscular Performance Indicators in Young Male Soccer Players: Can the Maturation Process Counter the Negative Effect of Detraining? [J]. International Journal of Environmental Research and Public Health, 2022, 19(9).	2022-12-08	Xiaoling Liu	excluded	Inclusion criteria were not met
[576]	ASINUGO C, MIRCHANDANI S, IRVING D, et al. Parental Perception of Covid-19 Vaccination in Children under 18 Years [J]. Journal of Investigative Medicine, 2022, 70(4): 1163-.	2022-12-08	Xiaoling Liu	excluded	Inclusion criteria were not met
[577]	ASIOLI G M, MUCCIOLI L, BARONE V, et al. Anti-LGI1 encephalitis following COVID-19 vaccination: a case series [J]. Journal of neurology, 2022, 269(11): 5720-3.	2022-12-08	Xiaoling Liu	excluded	Inclusion criteria were not met
[578]	ASKARI G, ALIKIAII B, SOLEIMANI D, et al. Effect of curcumin-pipeine supplementation on clinical status, mortality rate, oxidative stress, and inflammatory markers in critically ill ICU patients with COVID-19: a structured summary of a study protocol for a randomized controlled trial [J]. Trials, 2021, 22(1).	2022-12-08	Xiaoling Liu	excluded	Inclusion criteria were not met
[579]	ASKIN F N, ERINMEZ M, OREN A C, et al. Sphingomonas paucimobilis Outbreak a Pediatric Hematology-Oncology Hospital: Epidemiological Investigation and Literature Review of an Emerging Healthcare-Associated Infection [J]. Japanese Journal of Infectious Diseases, 2022, 75(4): 374-81.	2022-12-08	Xiaoling Liu	excluded	Inclusion criteria were not met
[580]	ASLANTEKIN-OZCOBAN F, ULUSEN M, YALNIZ-DILCEN H, et al. Are midwifery students ready for the COVID-19 vaccine? The decision to vaccinate and affecting factors [J]. Human vaccines & immunotherapeutics, 2021, 17(12): 4896-903.	2022-12-08	Xiaoling Liu	excluded	Inclusion criteria were not met
[581]	ASLANTEKIN-ÖZçOBAN F, ULUŞEN M, YALNıZ-DILCEN H, et al. Are midwifery students ready for the COVID-19 vaccine? The decision to vaccinate and affecting factors [J]. Human vaccines & immunotherapeutics, 2021, 17(12): 4896-903.	2022-12-08	Xiaoling Liu	excluded	Inclusion criteria were not met
[582]	ASRI N, MOJARAD E N, MIRJALALI H, et al. Toward finding the difference between untreated celiac disease and COVID-19 infected patients in terms of CD4, CD25 (IL-2 R alpha), FOXP3 and IL-6 expressions as genes affecting immune homeostasis [J]. Bmc Gastroenterology, 2021, 21(1).	2022-12-08	Xiaoling Liu	excluded	Inclusion criteria were not met
[583]	ASSERI A A, AL-MURAYEH R, ABUDIAH A M, et al. A case report of pediatric systemic lupus erythematosus with diffuse alveolar hemorrhage following COVID-19 infection: Causation, association, or chance? [J]. Medicine, 2022, 101(33).	2022-12-08	Xiaoling Liu	excluded	Inclusion criteria were not met
[584]	ASSERI A A, ASSIRI M, ALSHEHRI M A, et al. Acute encephalopathy in a 6-year-old child with concurrent COVID-19 infection: a case report from Saudi Arabia [J]. International journal of infectious diseases : IJID : official publication of the International Society for Infectious Diseases, 2022, 123: 76-9.	2022-12-08	Xiaoling Liu	excluded	Inclusion criteria were not met
[585]	ASTA F, MICHELOZZI P, DE SARIO M, et al. [Impact of the COVID-19 epidemic on total and cause-specific mortality in Rome (Italy) in 2020] [J]. Epidemiologia e prevenzione, 2022, 46(1-2): 59-67.	2022-12-08	Xiaoling Liu	excluded	Inclusion criteria were not met
[586]	ASTARAKI P, HADIAN B. Coronavirus case presentation in a patient with loss of consciousness due to dyspnea [J]. Annals Medicine and Surgery, 2021, 71.	2022-12-08	Xiaoling Liu	excluded	Inclusion criteria were not met
[587]	ASTUDILLO MEZA C, MONDACA MIRANDA A. Nuevas formas de comunicación en la relación directa y regular: Salidas al extranjero Outings abroad [J]. Revista chilena de derecho y tecnología, 2021, 10(2): 149-74.	2022-12-08	Xiaoling Liu	excluded	Inclusion criteria were not met
[588]	ATAGA K, WOOD K, GEIB J, et al. Hibiscus, an adaptive, randomized, placebocontrolled, double-blind, multicenter study of oral ft-4202, a pyruvate kinase activator in patients with sickle cell disease [J]. Hemasphere, 2021, 5(SUPPL 2): 831‐.	2022-12-08	Xiaoling Liu	excluded	Inclusion criteria were not met
[589]	ATAKHANOV S, CHRISTEN D, ROLLES B, et al. Towards personalized medicine with iPS cell technology: a case report of advanced systemic mastocytosis with associated eosinophilia [J]. Annals Hematology, 2022, 101(11): 2533-6.	2022-12-08	Xiaoling Liu	excluded	Inclusion criteria were not met
[590]	ATANAZIO M J, SANTOS F M, DURAN A, et al. Consolidative mediastinal radiotherapy for advanced‑stage classical Hodgkin lymphoma with bulky disease in patients who achieve complete response after chemotherapy in PET-CT era [J]. Reports Practical Oncology and Radiotherapy, 2022, 27(5): 856-62.	2022-12-08	Xiaoling Liu	excluded	Inclusion criteria were not met
[591]	ATAOLLAHI M, HAGHSHENAS H, KARBASIAN F, et al. Consider Hemophagocytic Lymphohistiocytosis as a New Cause of Death in COVID-19 with Presentation of Acute Liver Failure: A Case Report [J]. Infectious Journal, 2022, 41(4): E186.	2022-12-08	Xiaoling Liu	excluded	Inclusion criteria were not met
[592]	ATASHANI F N, NASSERI E, ZEINALI E, et al. Clinical, demographic, and laboratory characteristics of COVID -19 infection and risk of in-hospital mortality. A single center 4 [J]. Caspian Journal Internal Medicine, 2022, 13: 211-20.	2022-12-08	Xiaoling Liu	excluded	Inclusion criteria were not met
[593]	ATEK S, PESARESI C, EUGENI M, et al. A Geospatial Artificial Intelligence and satellite-based earth observation cognitive system in response to COVID-19 [J]. Acta Astronautica, 2022, 197: 323-35.	2022-12-08	Xiaoling Liu	excluded	Inclusion criteria were not met
[594]	ATMAR R L, FINCH N. New Perspectives on Antimicrobial Agents: Molnupiravir and Nirmatrelvir/Ritonavir for Treatment of COVID-19 [J]. Antimicrobial Agents and Chemotherapy, 2022, 66(8).	2022-12-08	Xiaoling Liu	excluded	Inclusion criteria were not met
[595]	ATTARDO T M, DALLA GASPERINA D, OSTINELLI A, et al. Severe hypertransaminasemia in a pregnant woman with SARS-CoV-2 infection [J]. Italian Journal Medicine, 2021, 15(3): 13.	2022-12-08	Xiaoling Liu	excluded	Inclusion criteria were not met
[596]	ATTOH S A, SARKODIE E, FATCHU R, et al. COVID- 19 and sickle cell disease: autopsy findings of three deaths at the 37 Military Hospital, Accra, Ghana [J]. The Pan African medical journal, 2022, 41: 332.	2022-12-08	Xiaoling Liu	excluded	Inclusion criteria were not met
[597]	ATTOH S A, SARKODIE E, FATCHU R, et al. COVID-19 and sickle cell disease: autopsy findings of three deaths at the 37 Military Hospital, Accra, Ghana [J]. Pan African Medical Journal, 2022, 41.	2022-12-08	Xiaoling Liu	excluded	Inclusion criteria were not met
[598]	ATTOH S A, SARKODIE E, FATCHU R, et al. COVID- 19 and sickle cell disease: autopsy findings of three deaths at the 37 Military Hospital, Accra, Ghana [J]. The Pan African medical journal, 2022, 41: 332-.	2022-12-08	Xiaoling Liu	excluded	Inclusion criteria were not met
[599]	ATUHAIRE C, RUKUNDO G Z, BRENNAMAN L, et al. Lived experiences of Ugandan women who had recovered from a clinical diagnosis of postpartum depression: a phenomenological study [J]. Bmc Pregnancy and Childbirth, 2021, 21(1).	2022-12-08	Xiaoling Liu	excluded	Inclusion criteria were not met
[600]	ATWELL J E, LUTZ C S, SPARROW E G, et al. Biological factors that may impair transplacental transfer of RSV antibodies: Implications for maternal immunization policy and research priorities for low- and middle-income countries [J]. Vaccine, 2022, 40(32): 4361-70.	2022-12-08	Xiaoling Liu	excluded	Inclusion criteria were not met
[601]	AU T Y, ASSAVARITTIRONG C. The potential rationale of COVID-19 vaccine-induced myopericarditis [J]. Journal of medical virology, 2022, 94(10): 4586-7.	2022-12-08	Xiaoling Liu	excluded	Inclusion criteria were not met
[602]	AU W Y, CHEUNG P P-H. Effectiveness of heterologous and homologous covid-19 vaccine regimens: living systematic review with network meta-analysis [J]. Bmj-British Medical Journal, 2022, 376.	2022-12-08	Xiaoling Liu	excluded	Inclusion criteria were not met
[603]	AUDOR GONZALEZ M H, LERMA CASTANO P R, ROLDAN GONZALEZ E. Effects of Physical Exercise on the Body Composition and Conditional Physical Capacities of School Children During Confinement by COVID-19 [J]. Global pediatric health, 2022, 9.	2022-12-08	Xiaoling Liu	excluded	Inclusion criteria were not met
[604]	AUGUSTO M F, DA SILVA FERNANDES D C, ROCHA DE OLIVEIRA T L, et al. Pandemic clone USA300 in a Brazilian hospital: detection of an emergent lineage among methicillin-resistant Staphylococcus aureus isolates from bloodstream infections [J]. Antimicrobial Resistance and Infection Control, 2022, 11(1).	2022-12-08	Xiaoling Liu	excluded	Inclusion criteria were not met
[605]	AURILIA C, EGEO G, FOFI L, et al. Long-term (>48 weeks) safety and tolerability of erenumab in real-life [J]. Journal of the neurological sciences, 2021, 429.	2022-12-08	Xiaoling Liu	excluded	Inclusion criteria were not met
[606]	AURITI C, DE ROSE D U, SANTISI A, et al. Pregnancy and viral infections: Mechanisms of fetal damage, diagnosis and prevention of neonatal adverse outcomes from cytomegalovirus to SARS-CoV-2 and Zika virus [J]. Biochimica et Biophysica Acta - Molecular Basis, 2021, 1867(10).	2022-12-08	Xiaoling Liu	excluded	Inclusion criteria were not met
[607]	AURORA T, JOSEPH N, BHOOPALAN S V, et al. The successful use of eculizumab for treatment of thrombotic microangiopathy in pediatric acute SARSCoV2 infection and multisystem inflammatory syndrome in children [J]. Haematologica, 2022, 107(10): 2517-22.	2022-12-08	Xiaoling Liu	excluded	Inclusion criteria were not met
[608]	AUTJIMANON H, CHAMPUENG P, YORSAENG R, et al. Acute Encephalopathy after Bnt162b2 Covid-19 Vaccination: A Case Report and Literature Review [J]. Southeast Asian Journal of Tropical Medicine and Public Health, 2022, 53(3): 217-31.	2022-12-08	Xiaoling Liu	excluded	Inclusion criteria were not met
[609]	AUXILIADORA ROBLES-BELLO M, SANCHEZ-TERUEL D, VALENCIA NARANJO N, et al. Predictor variables of mental health in the Spanish population confined by COVID-19 [J]. Brain and Behavior, 2022, 12(4).	2022-12-08	Xiaoling Liu	excluded	Inclusion criteria were not met
[610]	AVERBUCH D, DE LA CAMARA R, CORBACIOGLU S, et al. COVID-19 in Children Following Hematopoietic Cell Transplantation: A Multinational Study of the European Bone Marrow Transplantation Society (EBMT) and the Spanish Group of Hematopoietic Stem Cell Transplantation (GETH) [J]. Blood, 2021, 138.	2022-12-08	Xiaoling Liu	excluded	Inclusion criteria were not met
[611]	AVIANI J K, HALIM D, SOEROTO A Y, et al. Current views on the potentials of convalescent plasma therapy (CPT) as Coronavirus disease 2019 (COVID-19) treatment: A systematic review and meta-analysis based on recent studies and previous respiratory pandemics [J]. Reviews in Medical Virology, 2021, 31(6).	2022-12-08	Xiaoling Liu	excluded	Inclusion criteria were not met
[612]	AVIDOR S, PALGI Y, SOLOMON Z. The experience of aging before one?s time during the coronavirus pandemic among war veterans in Israel [J]. Psychiatry Research, 2022, 316.	2022-12-08	Xiaoling Liu	excluded	Inclusion criteria were not met
[613]	AVITAL D, PERETZ S, PERLOW E, et al. Clinical improvement of a toddler with COVID-19 focal cerebral arteriopathy possibly due to intra-arterial nimodipine [J]. European journal of paediatric neurology : EJPN : official journal of the European Paediatric Neurology Society, 2022, 40: 40-3.	2022-12-08	Xiaoling Liu	excluded	Inclusion criteria were not met
[614]	AVOLIO E, CARRABBA M, MILLIGAN R, et al. The SARS-CoV-2 Spike protein disrupts human cardiac pericytes function through CD147 receptor-mediated signalling: a potential non-infective mechanism of COVID-19 microvascular disease [J]. Clinical science (London, England : 1979), 2021, 135(24): 2667-89.	2022-12-08	Xiaoling Liu	excluded	Inclusion criteria were not met
[615]	AVOLIO E, CARRABBA M, MILLIGAN R, et al. The SARS-CoV-2 Spike protein disrupts human cardiac pericytes function through CD147 receptor-mediated signalling: a potential non-infective mechanism of COVID-19 microvascular disease [J]. Clinical Science, 2021, 135(24): 2668-89.	2022-12-08	Xiaoling Liu	excluded	Inclusion criteria were not met
[616]	AWAD-SIRHAN N, SIMO-TEUFEL S, MOLINA-MUNOZ Y, et al. Factors associated with prenatal stress and anxiety in pregnant women during COVID-19 in Spain [J]. Enfermeria clinica (English Edition), 2022, 32 Suppl 1: S5-S13.	2022-12-08	Xiaoling Liu	excluded	Inclusion criteria were not met
[617]	AWAYA T, MOROI M, ENOMOTO Y, et al. What Should We Do after the COVID-19 Vaccination? Vaccine-Associated Diseases and Precautionary Measures against Adverse Reactions [J]. Vaccines, 2022, 10(6).	2022-12-08	Xiaoling Liu	excluded	Inclusion criteria were not met
[618]	AYALA-GERMáN A G, DíAZ-GARCíA L, ZARATE-MONDRAGON F, et al. SARS-CoV2 and liver damage in pediatric population [J]. Journal Gastroenterology and Nutrition, 2022, 74(2): 199-200.	2022-12-08	Xiaoling Liu	excluded	Inclusion criteria were not met
[619]	AYAS M T, ÖZMERT E N, BAŞER D A, et al. Development of preschool refugee children living under temporary protection status [J]. The Turkish journal of pediatrics, 2022, 64(4): 683-93.	2022-12-08	Xiaoling Liu	excluded	Inclusion criteria were not met
[620]	AYDIN A, KAçMAZ O, KOCA E, et al. PROGNOSIS OF GERIATRIC COVID-19 PATIENTS ADMITTED TO INTENSIVE CARE UNIT ACCORDING TO VACCINATION STATUS [J]. Turk Geriatri Dergisi, 2022, 25(3): 377-85.	2022-12-08	Xiaoling Liu	excluded	Inclusion criteria were not met
[621]	AYDIN O, KAYNAK M O, SABUNCUOGLU S, et al. The Effects of COVID-19 on Oxidative Stress and Antioxidant Defense Mechanism in Children [J]. Journal Infectious, 2021, 17(2): 112-8.	2022-12-08	Xiaoling Liu	excluded	Inclusion criteria were not met
[622]	AYDIN O, KAYNAK M O, SABUNCUOGLU S, et al. The Effects of COVID-19 on Oxidative Stress and Antioxidant Defense Mechanism in Children [J]. Journal of Pediatric Infectious Diseases, 2022, 17(02): 112-8.	2022-12-08	Xiaoling Liu	excluded	Inclusion criteria were not met
[623]	AYDOGAN B I, UNLUTURK U, CESUR M. Type 1 diabetes mellitus following SARS-CoV-2 mRNA vaccination [J]. Endocrine, 2022, 78(1): 42-6.	2022-12-08	Xiaoling Liu	excluded	Inclusion criteria were not met
[624]	AYGUN H. Vitamin D can reduce severity in COVID-19 through regulation of PD-L1 [J]. Naunyn-Schmiedebergs Archives of Pharmacology, 2022, 395(4): 487-94.	2022-12-08	Xiaoling Liu	excluded	Inclusion criteria were not met
[625]	AYODELE O, REN K, ZHAO J, et al. Real-world treatment patterns and clinical outcomes for inpatients with COVID-19 in the US from September 2020 to February 2021 [J]. Plos One, 2021, 16(12).	2022-12-08	Xiaoling Liu	excluded	Inclusion criteria were not met
[626]	AYONRINDE O, GOODHEART R. Trends of alcohol-related liver disease hospitalisation during the COVID-19 pandemic [J]. Journal of Hepatology, 2022, 77: S142-S3.	2022-12-08	Xiaoling Liu	excluded	Inclusion criteria were not met
[627]	AYROLLES A, ELLUL P, TREBOSSEN V, et al. Is SARS-CoV-2 seroconversion a risk factor for severe and acute psychiatric symptoms in children? [J]. Neuropsychopharmacology reports, 2022, 42(2): 218-20.	2022-12-08	Xiaoling Liu	excluded	Inclusion criteria were not met
[628]	AYTEKIN S E, SOYER U O, SEKEREL B, et al. Subcutaneous allergen immunotherapy in children: real life compliance and effect of COVID-19 pandemic on compliance [J]. Allergy, 2021, 76: 37-.	2022-12-08	Xiaoling Liu	excluded	Inclusion criteria were not met
[629]	AYUSO GARCIA B, MARCHAN A, ARRIETA ORTUBAY E, et al. In-hospital incidence of and risk factors for influenza-associated respiratory failure [J]. European Journal of Clinical Investigation, 2022, 52(11).	2022-12-08	Xiaoling Liu	excluded	Inclusion criteria were not met
[630]	AZER S A, ALSALEEM A, ALBASSAM N, et al. What do university students know about cervical cancer and HPV vaccine? [J]. European Review for Medical and Pharmacological Sciences, 2022, 26(10): 3735-44.	2022-12-08	Xiaoling Liu	excluded	Inclusion criteria were not met
[631]	AZEVEDO SILVA M, LEAL C, RUGE A, et al. Impact of covid-19 pandemic on non-covid-19 patients with decompensated liver cirrhosis [J]. United European Gastroenterology Journal, 2021, 9(SUPPL 8): 886.	2022-12-08	Xiaoling Liu	excluded	Inclusion criteria were not met
[632]	AZGHAR A, BENSALAH M, BERHILI A, et al. Value of hematological parameters for predicting patients with severe coronavirus disease 2019: a real-world cohort from Morocco [J]. Journal of International Medical Research, 2022, 50(7).	2022-12-08	Xiaoling Liu	excluded	Inclusion criteria were not met
[633]	AZIZ A I, NGUYEN L C, OUMESLAKHT L, et al. Cannabinoids as Immune System Modulators: Cannabidiol Potential Therapeutic Approaches and Limitations [J]. Cannabis and cannabinoid research, 2022.	2022-12-08	Xiaoling Liu	excluded	Inclusion criteria were not met
[634]	AZIZ K, MOON J Y, PARIKH R, et al. Association of Patient Characteristics With Delivery of Ophthalmic Telemedicine During the COVID-19 Pandemic [J]. JAMA Ophthalmol, 2021, 139(11): 1174-82.	2022-12-08	Xiaoling Liu	excluded	Inclusion criteria were not met
[635]	AZIZ M, SUBRAMANIAN N, YADAV A, et al. Fast tracking and early on table extubation following living donor liver transplantation, can we expand the criteria? [J]. 2022, 106(8): 85-6.	2022-12-08	Xiaoling Liu	excluded	Inclusion criteria were not met
[636]	AZIZATUNNIS L, CINTYAMENA U, BURA V, et al. Maintaining Polio-Free Status in Indonesia During the COVID-19 Pandemic COMMENT [J]. Global Health-Science and Practice, 2022, 10(1).	2022-12-08	Xiaoling Liu	excluded	Inclusion criteria were not met
[637]	AZUKAITIS K, BESUSPARIS J, LAURINAVICIUS A, et al. Case Report: SARS-CoV-2 Associated Acute Interstitial Nephritis in an Adolescent [J]. Front Pediatr, 2022, 10: 861539.	2022-12-08	Xiaoling Liu	excluded	Inclusion criteria were not met
[638]	AZUL M, PENKERT R, ROSS C, et al. Vitamin A and D Levels Correlate with Outcomes Following Acute Parvovirus B19 Infection in Children with Sickle Cell Disease [J]. Blood, 2021, 138.	2022-12-08	Xiaoling Liu	excluded	Inclusion criteria were not met
[639]	AZZARI C, BARALDI E, BONANNI P, et al. Epidemiology and prevention of respiratory syncytial virus infections in children in Italy [J]. Italian journal of pediatrics, 2021, 47(1).	2022-12-08	Xiaoling Liu	excluded	Inclusion criteria were not met
[640]	AZZIZ-BAUMGARTNER E, DUCA L M, GONZALEZ R, et al. Incidence of respiratory virus illness and hospitalizations in a Panama and El Salvador birth cohort, 2014-2018 [J]. Lancet regional health Americas, 2022, 13: None-None.	2022-12-08	Xiaoling Liu	excluded	Inclusion criteria were not met
[641]	BA C-F, CHEN B-H, SHAO L-S, et al. CMR Manifestations, Influencing Factors and Molecular Mechanism of Myocarditis Induced by COVID-19 Mrna Vaccine [J]. Reviews in cardiovascular medicine, 2022, 23(10).	2022-12-08	Xiaoling Liu	excluded	Inclusion criteria were not met
[642]	BA H, PENG H, XU L, et al. Clinical Characteristics of Hospitalized Pediatric Patients With Hypertensive Crisis-A Retrospective, Single-Center Study in China [J]. Front Cardiovasc Med, 2022, 9: 891804.	2022-12-08	Xiaoling Liu	excluded	Inclusion criteria were not met
[643]	BABAJANI F, KAKAVAND A, MOHAMMADI H, et al. COVID-19 and renin angiotensin aldosterone system: Pathogenesis and therapy [J]. Health Science Reports, 2021, 4(4).	2022-12-08	Xiaoling Liu	excluded	Inclusion criteria were not met
[644]	BABAMAHMOODI F, SAEEDI M, ALIZADEH-NAVAEI R, et al. Side effects and Immunogenicity following administration of the Sputnik V COVID-19 vaccine in health care workers in Iran [J]. Scientific Reports, 2021, 11(1).	2022-12-08	Xiaoling Liu	excluded	Inclusion criteria were not met
[645]	BABATUNDE K A, AYUSO J M, KERR S C, et al. Microfluidic Systems to Study Neutrophil Forward and Reverse Migration [J]. Frontiers in Immunology, 2021, 12.	2022-12-08	Xiaoling Liu	excluded	Inclusion criteria were not met
[646]	BABATUNDE O A, OLATUNJI M B, OMOTAJO O R, et al. Impact of COVID-19 on routine immunization in Oyo State, Nigeria: trend analysis of immunization data in the pre-and post-index case period; 2019-2020 [J]. Pan African Medical Journal, 2022, 41.	2022-12-08	Xiaoling Liu	excluded	Inclusion criteria were not met
[647]	BABIKER M O E, KURIAN M A, SULEIMAN J. Case report: First case report of an Emirati child with a novel gene variant causing aromatic L-amino acid decarboxylase deficiency [J]. Frontiers in Pediatrics, 2022, 10.	2022-12-08	Xiaoling Liu	excluded	Inclusion criteria were not met
[648]	BABIKOW E, GRAVES C, BOCKLAGE C, et al. Efficacy of antiseptic oral rinses against SARS-CoV-2 virus: a randomized controlled trial [J]. Journal of dental research, 2022, 101(Spec Iss B).	2022-12-08	Xiaoling Liu	excluded	Inclusion criteria were not met
[649]	BABKINA A S, OSTROVA I V, YADGAROV M Y, et al. The Role of Von Willebrand Factor in the Pathogenesis of Pulmonary Vascular Thrombosis in COVID-19 [J]. 2022, 14(2).	2022-12-08	Xiaoling Liu	excluded	Inclusion criteria were not met
[650]	BABUADZE G G, FAUSTHER-BOVENDO H, DELAVEGA M A, et al. Two DNA vaccines protect against severe disease and pathology due to SARS-CoV-2 in Syrian hamsters [J]. npj Vaccines, 2022, 7(1).	2022-12-08	Xiaoling Liu	excluded	Inclusion criteria were not met
[651]	BABY B, DEVAN A R, NAIR B, et al. The impetus of covid-19 in multiple organ affliction apart from respiratory infection: Pathogenesis, diagnostic measures and current treatment strategy [J]. Infectious Disorders - Drug Targets, 2021, 21(4): 514-26.	2022-12-08	Xiaoling Liu	excluded	Inclusion criteria were not met
[652]	BACCHUS Y, BOYNTON-JARRETT R, LUBEGA H, et al. Optimizing Phone Recruitment in a National Cluster-randomized Controlled Trial of Centering parenting [J]. Pediatrics, 2022, 149.	2022-12-08	Xiaoling Liu	excluded	Inclusion criteria were not met
[653]	BACOVIC D, MALOVIC P, VREVIC E, et al. Nutritional Status of Younger Primary School Children in Urban and Rural Areas of Montenegro in Relation to Sex and Age During COVID-19 Pandemic: A National Study Áreas Urbanas y Rurales de Montenegro en Relación con el Sexo y la Edad Durante la Pandemia de COVID-19: Un Estudio Nacional [J]. International Journal of Morphology, 2022, 40(5): 1289-93.	2022-12-08	Xiaoling Liu	excluded	Inclusion criteria were not met
[654]	BADAWY M A, YASSEEN B A, EL-MESSIERY R M, et al. Neutrophil-mediated oxidative stress and albumin structural damage predict covid-19-associated mortality [J]. eLife, 2021, 10.	2022-12-08	Xiaoling Liu	excluded	Inclusion criteria were not met
[655]	BADRAN E F, DARWISH R M, KHADER Y, et al. Adverse pregnancy outcomes during the COVID-19 lockdown. A descriptive study [J]. Bmc Pregnancy and Childbirth, 2021, 21(1).	2022-12-08	Xiaoling Liu	excluded	Inclusion criteria were not met
[656]	BAE W, CHOI A, KIM K, et al. One-year changes in the pediatric emergency department caused by prolonged coronavirus disease 2019 pandemic [J]. Pediatrics International, 2022, 64(1).	2022-12-08	Xiaoling Liu	excluded	Inclusion criteria were not met
[657]	BAE Y J, SUJIN Y. An Exploratory Study on the Lives of Middle-Aged Women: Using the Multi-Indicator Multiple Causes (MIMIC) Model [J]. The Korean Journal of Human Development, 2022, 29(2): 137-64.	2022-12-08	Xiaoling Liu	excluded	Inclusion criteria were not met
[658]	BAEK K Y, KIM J H, KIM J S. The Psychological Difficulties and Overcoming Methods of Social Distancing due to COVID-19: Analyzing based on Demographic Variables and Personality Factors [J]. The Journal of Learner-Centered Curriculum and Instruction, 2022, 22(1): 155-77.	2022-12-08	Xiaoling Liu	excluded	Inclusion criteria were not met
[659]	BAEK M S, LEE M T, KIM W Y, et al. COVID-19-related outcomes in immunocompromised patients: A nationwide study in Korea [J]. PLoS One, 2021, 16(10): e0257641.	2022-12-08	Xiaoling Liu	excluded	Inclusion criteria were not met
[660]	BAEKYOUNGHYUN, JANG M. Research Trends and Characteristics of Gaming Disorder in Korea [J]. The Journal of Korean Institute of Communications and Information Sciences, 2022, 47(2): 357-74.	2022-12-08	Xiaoling Liu	excluded	Inclusion criteria were not met
[661]	BAGCI Z, KECELI A M. Comparison of computed tomography (CT) findings with RT-PCR in the diagnosis of COVID-19 in children [J]. Pediatric Pulmonology, 2021, 56(7): 1985‐91.	2022-12-08	Xiaoling Liu	excluded	Inclusion criteria were not met
[662]	BAGER P, WOHLFAHRT J, FONAGER J, et al. Risk of hospitalisation associated with infection with SARS-CoV-2 lineage B.1.1.7 in Denmark: an observational cohort study [J]. Lancet Infectious Diseases, 2021, 21(11): 1507-17.	2022-12-08	Xiaoling Liu	excluded	Inclusion criteria were not met
[663]	BAGGIO S, L'HUILLIER A G, YERLY S, et al. Severe Acute Respiratory Syndrome Coronavirus 2 (SARS-CoV-2) Viral Load in the Upper Respiratory Tract of Children and Adults with Early Acute Coronavirus Disease 2019 (COVID-19) [J]. Clinical Infectious, 2021, 73(1): 148-50.	2022-12-08	Xiaoling Liu	excluded	Inclusion criteria were not met
[664]	BAGIC D, SULJOK A, ANCIC B. Determinants and reasons for coronavirus disease 2019 vaccine hesitancy in Croatia [J]. Croatian Medical Journal, 2022, 63(1): 89-97.	2022-12-08	Xiaoling Liu	excluded	Inclusion criteria were not met
[665]	BAGNATO G, LA ROSA D, IOPPOLO C, et al. The COVID-19 Assessment for Survival at Admission (CASA) Index: A 12 Months Observational Study [J]. Frontiers in Medicine, 2021, 8.	2022-12-08	Xiaoling Liu	excluded	Inclusion criteria were not met
[666]	BAGRI N K, DEEPAK R K, MEENA S, et al. Outcomes of multisystem inflammatory syndrome in children temporally related to COVID-19: a longitudinal study [J]. Rheumatology international, 2022, 42(3): 477-84.	2022-12-08	Xiaoling Liu	excluded	Inclusion criteria were not met
[667]	BAHCECIOGLU A B, KARAHAN Z C, AYDOGAN B I, et al. Subacute thyroiditis during the COVID-19 pandemic: a prospective study [J]. Journal of endocrinological investigation, 2022, 45(4): 865-74.	2022-12-08	Xiaoling Liu	excluded	Inclusion criteria were not met
[668]	BAI G H, LIN S C, HSU Y H, et al. The Human Virome: Viral Metagenomics, Relations with Human Diseases, and Therapeutic Applications [J]. 2022, 14(2).	2022-12-08	Xiaoling Liu	excluded	Inclusion criteria were not met
[669]	BAI G-H, LIN S-C, HSU Y-H, et al. The Human Virome: Viral Metagenomics, Relations with Human Diseases, and Therapeutic Applications [J]. Viruses-Basel, 2022, 14(2).	2022-12-08	Xiaoling Liu	excluded	Inclusion criteria were not met
[670]	BAI M-S, MIAO C-Y, ZHANG Y, et al. COVID-19 and mental health disorders in children and adolescents (Review) [J]. Psychiatry Research, 2022, 317.	2022-12-08	Xiaoling Liu	excluded	Inclusion criteria were not met
[671]	BAI N, LIN R, WANG Z, et al. Exploring New Characteristics: Using Deep Learning and 3D Reconstruction to Compare the Original COVID-19 and Its Delta Variant Based on Chest CT [J]. Frontiers in molecular biosciences, 2022, 9.	2022-12-08	Xiaoling Liu	excluded	Inclusion criteria were not met
[672]	BAI Y, GAO L, WANG X, et al. Epidemiological characteristics and clinical manifestations of pediatric patients with COVID-19 in China: A multicenter retrospective study [J]. Investigation, 2021, 5(3): 203-10.	2022-12-08	Xiaoling Liu	excluded	Inclusion criteria were not met
[673]	BAILEY G, DAVIS K, BUTCHER M, et al. Expansion of a Pathology Resident Wellness Initiative Amidst the COVID-19 Pandemic [J]. Laboratory Investigation, 2022, 102(SUPPL 1): 372-.	2022-12-08	Xiaoling Liu	excluded	Inclusion criteria were not met
[674]	BAILLY L, FABRE R, COURJON J, et al. Obesity, diabetes, hypertension and severe outcomes among inpatients with coronavirus disease 2019: a nationwide study [J]. Clinical microbiology and infection : the official publication of the European Society of Clinical Microbiology and Infectious Diseases, 2022, 28(1): 114-23.	2022-12-08	Xiaoling Liu	excluded	Inclusion criteria were not met
[675]	BAJ A, ZAGO C, COLOMBO A, et al. Performance Assessment of the LIAISON (R) SARS-CoV-2 Antigen Assay On Nasopharyngeal Swabs [J]. New Microbiologica, 2021, 44(4): 205-9.	2022-12-08	Xiaoling Liu	excluded	Inclusion criteria were not met
[676]	BAJORIUNAITE A, ZAVECKIENE J, USAITE A, et al. Multisystem Inflammatory Syndrome in a Young Adult (MIC-A) Following SARS-CoV-2 Infection [J]. Medicina-Lithuania, 2022, 58(11).	2022-12-08	Xiaoling Liu	excluded	Inclusion criteria were not met
[677]	BAKALLI I, BIQIKU M, CELA D, et al. Atraumatic splenic rupture in a child with COVID 19 [J]. Bmc Pediatrics, 2022, 22(1).	2022-12-08	Xiaoling Liu	excluded	Inclusion criteria were not met
[678]	BAKASIS A D, BITZOGLI K, MOUZIOURAS D, et al. Antibody Responses after SARS-CoV-2 Vaccination in Patients with Liver Diseases [J]. 2022, 14(2).	2022-12-08	Xiaoling Liu	excluded	Inclusion criteria were not met
[679]	BAKER J, FRIEBERT S, NEEDLE J, et al. THE EFFECT OF FAMILY-CENTERED PEDIATRIC ADVANCE CARE PLANNING FOR TEENS WITH CANCER (FACE®-TC) ON ADOLESCENTS' DECISIONAL SUPPORT, PREPAREDNESS, AND SYMPTOMS AT 3 AND 12-MONTHS POST-INTERVENTION [J]. Pediatric blood & cancer, 2022, 69: S44‐.	2022-12-08	Xiaoling Liu	excluded	Inclusion criteria were not met
[680]	BAKER J M, BUCHFELLNER M, BRITT W, et al. Acute Hepatitis and Adenovirus Infection Among Children - Alabama, October 2021-February 2022 [J]. Mmwr-Morbidity and Mortality Weekly Report, 2022, 71(18): 638-40.	2022-12-08	Xiaoling Liu	Included	met inclusion criteria
[681]	BAKER J M, NAKAYAMA J Y, O'HEGARTY M, et al. SARS-CoV-2 B.1.1.529 (Omicron) Variant Transmission Within Households - Four U.S. Jurisdictions, November 2021-February 2022 [J]. MMWR Morb Mortal Wkly Rep, 2022, 71(9): 341-6.	2022-12-08	Xiaoling Liu	excluded	Inclusion criteria were not met
[682]	BAKKOUR A, ZAKKOR M D, TAHA KHAIRY L, et al. Autoimmune polyglandular syndrome type 2: A case report [J]. Annals of medicine and surgery (2012), 2022, 78: 103742-.	2022-12-08	Xiaoling Liu	excluded	Inclusion criteria were not met
[683]	BALACHANDREN N, DAVIES M C, HALL J A, et al. SARS-CoV-2 infection in the first trimester and the risk of early miscarriage: a UK population-based prospective cohort study of 3041 pregnancies conceived during the pandemic [J]. Human Reproduction, 2022, 37(6): 1126-33.	2022-12-08	Xiaoling Liu	excluded	Inclusion criteria were not met
[684]	BALAGURUNATHAN M, NATARAJAN T, KARTHIKEYAN J, et al. Clinical spectrum and short-term outcomes of multisystem inflammatory syndrome in children in a south indian hospital [J]. Clinical and Experimental Pediatrics, 2021, 64(10): 531-7.	2022-12-08	Xiaoling Liu	excluded	Inclusion criteria were not met
[685]	BALAKUMAR N, NADIGER M, KESHAVAMURTHY P R S, et al. Characterization of pediatric oncology patients affected by COVID-19 using the SCCM virus registry [J]. Critical Care Medicine, 2022, 50(1 SUPPL): 76.	2022-12-08	Xiaoling Liu	excluded	Inclusion criteria were not met
[686]	BALANI S, KIZILBASH S J, KOURI A M. Antineutrophilic cytoplasmic antibody-associated vasculitis and the kidney [J]. Current Opinion in Pediatrics, 2022, 34(2): 197-202.	2022-12-08	Xiaoling Liu	excluded	Inclusion criteria were not met
[687]	BALASUBRAMANIAM S, GAIDHANE A, ZAHIRUDDIN Q, et al. COVID-19 and Early Childhood Developmentin Rural India [J]. Pediatrics, 2022, 149.	2022-12-08	Xiaoling Liu	excluded	Inclusion criteria were not met
[688]	BALCI O, KARAMAN A, KARIMLI B, et al. COVID-19 pandemic and lockdown: what has changed in common home accidents such as foreign bodies and corrosive injuries? [J]. Pediatric Surgery International, 2022, 38(11): 1657-62.	2022-12-08	Xiaoling Liu	excluded	Inclusion criteria were not met
[689]	BALDERAS-DELGADO C, CABRERA-GARCIA A, BAPTISTA-GONZALEZ H A. Pregnancy and COVID-19. Considerations in the practice of Hematology [J]. Gaceta Medica De Mexico, 2021, 157: 112-9.	2022-12-08	Xiaoling Liu	excluded	Inclusion criteria were not met
[690]	BALINT K Z, JOHANNA T, TAMAS G, et al. Assessing physical activity and subjective health status among Hungarian secondary school students during the distance learning period caused by the COVID-19 pandemic [J]. Orvosi Hetilap, 2022, 163(17): 655-62.	2022-12-08	Xiaoling Liu	excluded	Inclusion criteria were not met
[691]	BALKHIYAROVA Z, LUCIANO R, KAAKINEN M, et al. Relationship between glucose homeostasis and obesity in early life-a study of Italian children and adolescents [J]. Human molecular genetics, 2022, 31(5): 816-26.	2022-12-08	Xiaoling Liu	excluded	Inclusion criteria were not met
[692]	BALSBY D, NILSSON A C, MOELLER S, et al. Determinants of Antibody Response to a Third SARS-CoV-2 mRNA Vaccine Dose in Solid Organ Transplant Recipients: Results from the Prospective Cohort Study COVAC-Tx [J]. Vaccines, 2022, 10(4).	2022-12-08	Xiaoling Liu	excluded	Inclusion criteria were not met
[693]	BALTA BASI N, METIN S, ACAR SEVINC S, et al. The Effect of Diabetes Mellitus on Mortality in Patients Hospitalized Intensive Care Unit in Covid-19 Pandemic [J]. Acta bio-medica : Atenei Parmensis, 2022, 93(3): e2022068-e.	2022-12-08	Xiaoling Liu	excluded	Inclusion criteria were not met
[694]	BALTACI A, HURTADO CHOQUE G A, DAVEY C, et al. Padres Preparados, Jóvenes Saludables: intervention impact of a randomized controlled trial on Latino father and adolescent energy balance-related behaviors [J]. BMC public health, 2022, 22(1): 1932.	2022-12-08	Xiaoling Liu	excluded	Inclusion criteria were not met
[695]	BAMASOOD O M, SHAMSAH M, ALFOUDRI H, et al. Extracorporeal Membrane Oxygenation in Pregnant Women With COVID-19 [J]. Asaio Journal, 2022, 68(4): 471-7.	2022-12-08	Xiaoling Liu	excluded	Inclusion criteria were not met
[696]	BANACH M, BURCHARDT P, CHLEBUS K, et al. PoLA/CFPiP/PCS/PSLD/PSD/PSH guidelines on diagnosis and therapy of lipid disorders in Poland 2021 [J]. Archives Medical Science, 2021, 17(6): 1447-547.	2022-12-08	Xiaoling Liu	excluded	Inclusion criteria were not met
[697]	BANCEJ C, RAHAL A, LEE L, et al. National FluWatch mid-season report, 2021-2022: Sporadic influenza activity returns [J]. Canada communicable disease report = Releve des maladies transmissibles au Canada, 2022, 48(1): 39-45.	2022-12-08	Xiaoling Liu	excluded	Inclusion criteria were not met
[698]	BANDARU S S, CAPACE A, BUSA V, et al. Secondary Hemophagocytic Lymphohistiocytosis in a Post-COVID-19 Patient [J]. Cureus, 2022, 14(2): e22620-e.	2022-12-08	Xiaoling Liu	excluded	Inclusion criteria were not met
[699]	BANDAY A Z, ARUL A, VIGNESH P, et al. Kawasaki disease and influenza—new lessons from old associations [J]. Clinical Rheumatology, 2021, 40(7): 2991-9.	2022-12-08	Xiaoling Liu	excluded	Inclusion criteria were not met
[700]	BANDOPADHYAY A, SINGH A K, CHAUBEY G. COVID-19: The Cause of the Manifested Cardiovascular Complications During the Pandemic [J]. Frontiers in Cardiovascular Medicine, 2021, 8.	2022-12-08	Xiaoling Liu	excluded	Inclusion criteria were not met
[701]	BANDYOPADHYAY S, PETER N, LAKHOO K, et al. Twelve-month observational study of children with cancer in 41 countries during the COVID-19 pandemic [J]. Bmj Global Health, 2022, 7(10).	2022-12-08	Xiaoling Liu	excluded	Inclusion criteria were not met
[702]	BANDYOPADHYAY S, PETER N, LAKHOO K, et al. Impact of the COVID-19 pandemic on patients with paediatric cancer in low-income, middle-income and high-income countries: a multicentre, international, observational cohort study [J]. Bmj Open, 2022, 12(4).	2022-12-08	Xiaoling Liu	excluded	Inclusion criteria were not met
[703]	BANERJEE M, PAL J, MONDAL T, et al. Clinical Profile and Short-Term Outcome of SARS-CoV-2-Infected Neonates from a Government Medical College in West Bengal, India [J]. Journal Tropical Pediatrics, 2022, 68(1).	2022-12-08	Xiaoling Liu	excluded	Inclusion criteria were not met
[704]	BANERJEE S, BANERJEE D, SINGH A, et al. A Comprehensive Investigation Regarding the Differentiation of the Procurable COVID-19 Vaccines [J]. Aaps Pharmscitech, 2022, 23(4).	2022-12-08	Xiaoling Liu	excluded	Inclusion criteria were not met
[705]	BANGASH B, PITCHER J, MAKKI I. MULTISYSTEM INFLAMMATORY SYNDROME IN CHILDREN AND ADOLESCENTS (MIS-C) IN A YOUNG ADULT WITH RECENT VACCINATION [J]. Chest, 2021, 160(4): A660.	2022-12-08	Xiaoling Liu	excluded	Inclusion criteria were not met
[706]	BANIK S, BARDHAN M, BASAK S. Genetic, Epigenetic, and Molecular Biology of Obesity: From Pathology to Therapeutics the Way Forward [J]. The Journal of the Association of Physicians of India, 2022, 70(9): 11-2.	2022-12-08	Xiaoling Liu	excluded	Inclusion criteria were not met
[707]	BANO M, SUTCLIFFE D L, HERNANDEZ N B, et al. Lessons From COVID-19 Pandemic: Using Telemedicine in Ambulatory Care Delivery for Pediatric Heart Failure and Heart Transplant Patients [J]. Circulation, 2021, 144.	2022-12-08	Xiaoling Liu	excluded	Inclusion criteria were not met
[708]	BANSAL N, OVCHINSKY N, FOCA M, et al. COVID-19 infection in pediatric solid organ transplant patients [J]. Pediatr 2022, 26(2).	2022-12-08	Xiaoling Liu	excluded	Inclusion criteria were not met
[709]	BANSAL R, AISHWARYA A, RAO R, et al. Impact of COVID-19 nationwide lockdown on retinoblastoma treatment and outcome: A study of 476 eyes of 326 children [J]. Indian journal of ophthalmology, 2021, 69(10): 2617-24.	2022-12-08	Xiaoling Liu	excluded	Inclusion criteria were not met
[710]	BANSAL R, FRANK A, ALEDIA A, et al. Public Health Crisis in India: Prevalence of Anemia in Three Villages [J]. Blood, 2021, 138.	2022-12-08	Xiaoling Liu	excluded	Inclusion criteria were not met
[711]	BANULL N R, REICH P J, ANKA C, et al. Association between Endocrine Disorders and Severe COVID-19 Disease in Pediatric Patients [J]. Horm Res Paediatr, 2022, 95(4): 331-8.	2022-12-08	Xiaoling Liu	excluded	Inclusion criteria were not met
[712]	BAO L, ZHANG C, LYU J, et al. Beware of pharyngeal Fusobacterium nucleatum in COVID-19 [J]. Bmc Microbiology, 2021, 21(1).	2022-12-08	Xiaoling Liu	excluded	Inclusion criteria were not met
[713]	BARAC S, ONOFREI R R, LAZUREANU C, et al. An In Vivo Observational Histological Study of Peripheral Arterial Damage in Patients with Acute Limb Ischemia in SARS-CoV-2 Infection [J]. Diagnostics, 2022, 12(2).	2022-12-08	Xiaoling Liu	excluded	Inclusion criteria were not met
[714]	BARARY M, SHARIFI-RAZAVI A, RAKHSHANI N, et al. Fulminant hepatitis following COVID-19 vaccination: A case report [J]. Clinical Case Reports, 2022, 10(7).	2022-12-08	Xiaoling Liu	excluded	Inclusion criteria were not met
[715]	BARBERO P, MUGüERZA L, HERRAIZ I, et al. SARS-CoV-2 in pregnancy: characteristics and outcomes of hospitalized and non-hospitalized women due to COVID-19 [J]. The journal of maternal-fetal & neonatal medicine : the official journal of the European Association of Perinatal Medicine, the Federation of Asia and Oceania Perinatal Societies, the International Society of Perinatal Obstet, 2022, 35(14):…	2022-12-08	Xiaoling Liu	excluded	Inclusion criteria were not met
[716]	BARBIERI M, MERCADO E. The impact of stay-at-home regulations on adolescents' feelings of loneliness and internalizing symptoms [J]. Journal of adolescence, 2022, 94(7): 1022-34.	2022-12-08	Xiaoling Liu	excluded	Inclusion criteria were not met
[717]	BARBOSA A L D A, ANJOS A B L D, AZONI C A S. Learning impacts on elementary education students during physical and social distancing due COVID-19 [J]. CoDAS, 2022, 34(4): e20200373-e.	2022-12-08	Xiaoling Liu	excluded	Inclusion criteria were not met
[718]	BARBOSA C, COWELL A, DUNLAP L, et al. Costs and Implementation Effectiveness of Generalist Versus Specialist Models for Adolescent Screening and Brief Intervention in Primary Care [J]. Journal of studies on alcohol and drugs, 2022, 83(2): 231‐8.	2022-12-08	Xiaoling Liu	excluded	Inclusion criteria were not met
[719]	BARBOZA G, ANGULSKI K, HINES L, et al. Variability in Opioid-Related Drug Overdoses, Social Distancing, and Area-Level Deprivation during the COVID-19 Pandemic: a Bayesian Spatiotemporal Analysis [J]. Journal of Urban Health-Bulletin of the New York Academy of Medicine, 2022, 99(5): 873-86.	2022-12-08	Xiaoling Liu	excluded	Inclusion criteria were not met
[720]	BARCELLINI A, MASSARO M, DAL MAS F, et al. A year of pandemic for European particle radiotherapy: A survey on behalf of EPTN working group [J]. Clinical and Translational Radiation Oncology, 2022, 34: 1-6.	2022-12-08	Xiaoling Liu	excluded	Inclusion criteria were not met
[721]	BARCHUK A, CHERKASHIN M, BULINA A, et al. Vaccine effectiveness against referral to hospital after SARS-CoV-2 infection in St. Petersburg, Russia, during the Delta variant surge: a test-negative case-control study [J]. Bmc Medicine, 2022, 20(1).	2022-12-08	Xiaoling Liu	excluded	Inclusion criteria were not met
[722]	BARCLAY M, BUDERI S, BUSH A, et al. Wheeze in the time of COVID-19: overcoming obstacles to an unusual diagnosis [J]. Thorax, 2022, 77(10): 1050-3.	2022-12-08	Xiaoling Liu	excluded	Inclusion criteria were not met
[723]	BARDSLEY M, MORBEY R A, HUGHES H E, et al. Epidemiology of respiratory syncytial virus in children younger than 5 years in England during the COVID-19 pandemic, measured by laboratory, clinical, and syndromic surveillance: a retrospective observational study [J]. The Lancet Infectious diseases, 2022.	2022-12-08	Xiaoling Liu	excluded	Inclusion criteria were not met
[724]	BARDUGO A, TWIG G. [Adolescent Obesity in Israel] [J]. Harefuah, 2021, 160(11): 732-9.	2022-12-08	Xiaoling Liu	excluded	Inclusion criteria were not met
[725]	BARESI G, GIACOMELLI M, MORATTO D, et al. Case Report: Analysis of Inflammatory Cytokines IL-6, CCL2/MCP1, CCL5/RANTES, CXCL9/MIG, and CXCL10/IP10 in a Cystic Fibrosis Patient Cohort During the First Wave of the COVID-19 Pandemic [J]. Frontiers in Pediatrics, 2021, 9.	2022-12-08	Xiaoling Liu	excluded	Inclusion criteria were not met
[726]	BARHOUM P, DE CHAMBRUN M P, DORGHAM K, et al. Phenotypic Heterogeneity of Fulminant COVID-19-Related Myocarditis in Adults [J]. Journal of the American College of Cardiology, 2022, 80(4): 299-312.	2022-12-08	Xiaoling Liu	excluded	Inclusion criteria were not met
[727]	BARNES E. Infection of liver hepatocytes with SARS-CoV-2 [J]. Nature Metabolism, 2022, 4(3): 301-2.	2022-12-08	Xiaoling Liu	excluded	Inclusion criteria were not met
[728]	BARNWAL P, YAO Y, WANG Y, et al. Assessment of Excess Mortality and Household Income in Rural Bangladesh During the COVID-19 Pandemic in 2020 [J]. Jama Network Open, 2021, 4(11).	2022-12-08	Xiaoling Liu	excluded	Inclusion criteria were not met
[729]	BAROIU L, ANGHEL L, TATU A L, et al. Risk of hepatitis B reactivation: From biologic therapies for psoriasis to immunosuppressive therapies for COVID-19 (Review) [J]. Experimental and Therapeutic Medicine, 2022, 23(6).	2022-12-08	Xiaoling Liu	excluded	Inclusion criteria were not met
[730]	BARRANTES J H, ORTOLEVA J, O'NEIL E R, et al. Successful Treatment of Pregnant and Postpartum Women with Severe COVID-19 Associated Acute Respiratory Distress Syndrome with Extracorporeal Membrane Oxygenation [J]. ASAIO Journal, 2021, 67(2): 132-6.	2022-12-08	Xiaoling Liu	excluded	Inclusion criteria were not met
[731]	BARREIRO P. Unexplained hepatitis in children after lifting COVID-19 pandemic restrictions [J]. AIDS Reviews, 2022, 24(2): 99-101.	2022-12-08	Xiaoling Liu	excluded	Inclusion criteria were not met
[732]	BARRERA-ZARATE J, DETMER S E, PASTERNAK J A, et al. Detection of PRRSV-2 alone and co-localized with CD163 positive macrophages in porcine placental areolae [J]. Veterinary Immunology and Immunopathology, 2022, 250.	2022-12-08	Xiaoling Liu	excluded	Inclusion criteria were not met
[733]	BARRERO-CASTILLERO A, BEAM K S, BERNARDINI L B, et al. COVID-19: neonatal–perinatal perspectives [J]. Journal Perinatology, 2021, 41(5): 940-51.	2022-12-08	Xiaoling Liu	excluded	Inclusion criteria were not met
[734]	BARRETT C D, MOORE H B, MOORE E E, et al. Study of Alteplase for Respiratory Failure in SARS-CoV-2 COVID-19 A Vanguard Multicenter, Rapidly Adaptive, Pragmatic, Randomized Controlled Trial [J]. Chest, 2022, 161(3): 710-27.	2022-12-08	Xiaoling Liu	excluded	Inclusion criteria were not met
[735]	BARRETT C D, MOORE H B, MOORE E E, et al. Study of Alteplase for Respiratory Failure in SARS-CoV-2 COVID-19: a Vanguard Multicenter, Rapidly Adaptive, Pragmatic, Randomized Controlled Trial [J]. Chest, 2022, 161(3): 710‐27.	2022-12-08	Xiaoling Liu	excluded	Inclusion criteria were not met
[736]	BARRETT C E, KOYAMA A K, ALVAREZ P, et al. Risk for Newly Diagnosed Diabetes >30 Days After SARS-CoV-2 Infection Among Persons Aged <18 Years - United States, March 1, 2020-June 28, 2021 [J]. MMWR Morb Mortal Wkly Rep, 2022, 71(2): 59-65.	2022-12-08	Xiaoling Liu	excluded	Inclusion criteria were not met
[737]	BARREZUETA L B, ZAMORANO M G, CASILLAS P L, et al. [Influence of the COVID-19 pandemic on the epidemiology of acute Bronchiolitis.] [J]. Enfermedades infecciosas y microbiologia clinica, 2021.	2022-12-08	Xiaoling Liu	excluded	Inclusion criteria were not met
[738]	BARRON D, RICHARDS O, ARCHER F, et al. A cluster of children with facial nerve palsy in a high prevalence area for COVID-19 [J]. Bmc Pediatrics, 2021, 21(1).	2022-12-08	Xiaoling Liu	excluded	Inclusion criteria were not met
[739]	BARROS T, OKUMURA L, RICIERI M, et al. Safety of antimalarials for COVID-19: A systematic review and meta-analysis of observational studies and clinical trials in patients with malaria and rheumatologic diseases treated with chloroquine or hydroxychloroquine [J]. JACCP Journal the American College Clinical Pharmacy, 2021, 4(9): 1255-6.	2022-12-08	Xiaoling Liu	excluded	Inclusion criteria were not met
[740]	BARRY M, ALOTAIBI M, ALMOHAYA A, et al. Factors associated with poor outcomes among hospitalized patients with COVID-19: Experience from a MERS-CoV referral hospital [J]. Journal and Public Health, 2021, 14(11): 1658-65.	2022-12-08	Xiaoling Liu	excluded	Inclusion criteria were not met
[741]	BARTLEY C M, JOHNS C, NGO T T, et al. Anti-SARS-CoV-2 and Autoantibody Profiles in the Cerebrospinal Fluid of 3 Teenaged Patients With COVID-19 and Subacute Neuropsychiatric Symptoms [J]. Jama Neurology, 2021, 78(12): 1503-9.	2022-12-08	Xiaoling Liu	excluded	Inclusion criteria were not met
[742]	BARTOLUCCI P, ATAGA K, CALLAGHAN M, et al. Trial in progress: the randomized, doubleblind, placebo-controlled phase 1b crosswalk-a trial evaluating the safety of crovalimab for the management of acute uncomplicated vasoocclusive episodes (VOEs) in patients (pts) with sickle cell disease (SCD) [J]. Hemasphere, 2022, 6(1): 27‐.	2022-12-08	Xiaoling Liu	excluded	Inclusion criteria were not met
[743]	BARTOLUCCI P, ATAGA K I, CALLAGHAN M U, et al. Trial in Progress: The Randomized, Double-Blind, Placebo-Controlled Phase Ib CROSSWALK-a Trial Evaluating the Safety of Crovalimab for the Management of Acute Uncomplicated Vaso-Occlusive Episodes (VOEs) in Patients with Sickle Cell Disease (SCD) [J]. Blood, 2021, 138.	2022-12-08	Xiaoling Liu	excluded	Inclusion criteria were not met
[744]	BARTUCCA L, BOUZAHER A, GOZUM G, et al. Neonatal Acute Liver Failure in a Preterm Neonate with Gestational Alloimmune Liver Disease and Congenital Portosystemic Shunts [J]. Pediatrics, 2022, 149.	2022-12-08	Xiaoling Liu	excluded	Inclusion criteria were not met
[745]	BARU A, SULTAN M, BEZA L. The status of prehospital care delivery for COVID-19 patients in Addis Ababa, Ethiopia: The study emphasizing adverse events occurring in prehospital transport and associated factors [J]. Plos One, 2022, 17(2).	2022-12-08	Xiaoling Liu	excluded	Inclusion criteria were not met
[746]	BARZMAN D, COMBS J, LIN D. 44.4 What Is the Impact of Suicide Thought Severity and Other Demographic Factors on Deciding Treatment Disposition in Adolescent Psychiatry Emergency Room Visits? [J]. Journal of the American Academy of Child and Adolescent Psychiatry, 2021, 60(10): S238‐.	2022-12-08	Xiaoling Liu	excluded	Inclusion criteria were not met
[747]	BASAGNI B, MARTELLI S, MAZZUCCHI A, et al. Amnesia of Uncertain Etiology in an Adolescent during COVID-19 Pandemic: A Case Report [J]. Case reports in neurology, 2022, 14(2): 223-30.	2022-12-08	Xiaoling Liu	excluded	Inclusion criteria were not met
[748]	BAŞAR E Z, SöNMEZ H E, ÖNCEL S, et al. Multisystemic inflammatory syndrome in children associated with covid-19: A single center experience in turkey [J]. Turkish Archives Pediatrics, 2021, 56(3): 192-9.	2022-12-08	Xiaoling Liu	excluded	Inclusion criteria were not met
[749]	BASAR E Z, USTA E, AKGUN G, et al. Is strain echocardiography a more sensitive indicator of myocardial involvement in patients with multisystem inflammatory syndrome in children (MIS-C) associated with SARS-CoV-2? [J]. Cardiology in the Young, 2022, 32(10): 1657-67.	2022-12-08	Xiaoling Liu	excluded	Inclusion criteria were not met
[750]	BASCUAS-ARRIBAS M, ANDINA-MARTINEZ D, ANON-HIDALGO J, et al. Evolution of incidence of chilblain-like lesions in children during the first year of COVID-19 pandemic [J]. Pediatric dermatology, 2022, 39(2): 243-9.	2022-12-08	Xiaoling Liu	excluded	Inclusion criteria were not met
[751]	BASHEER A, RAHMAN N, GEORGE E, et al. Dengue Versus Multisystem Inflammatory Syndrome - When the Grey Zone Gets Thinner [J]. Cureus, 2021, 13(12): e20276-e.	2022-12-08	Xiaoling Liu	excluded	Inclusion criteria were not met
[752]	BASHIR Z, BUTT I M, VEMURI M K, et al. Acute SARS-CoV-2-induced Psychosis in an Adolescent [J]. Pediatrics, 2022, 150(3).	2022-12-08	Xiaoling Liu	excluded	Inclusion criteria were not met
[753]	BASHOR C J, HILTON I B, BANDUKWALA H, et al. Engineering the next generation of cell-based therapeutics [J]. Nature Reviews Drug Discovery, 2022, 21(9): 655-75.	2022-12-08	Xiaoling Liu	excluded	Inclusion criteria were not met
[754]	BASKOVIC M, CIZMIC A, BASTIC M, et al. The Impact of the COVID-19 Pandemic on the Most Common Diagnoses in Pediatric Surgery: Abdominal Pain, Acute Scrotum, Upper and Lower Extremity Injuries-Tertiary Center Experience [J]. Turkish archives of pediatrics, 2022, 57(1): 38-45.	2022-12-08	Xiaoling Liu	excluded	Inclusion criteria were not met
[755]	BASNET P, JOSHI A, BARAL S, et al. Multisystem inflammatory syndrome following COVID-19 infection mimicking abdominal tuberculosis in Nepal: A case report [J]. Annals Medicine and Surgery, 2022, 84.	2022-12-08	Xiaoling Liu	excluded	Inclusion criteria were not met
[756]	BASRI S, HAWALDAR I T, NAYAK R, et al. Do Academic Stress, Burnout and Problematic Internet Use Affect Perceived Learning? Evidence from India during the COVID-19 Pandemic [J]. Sustainability, 2022, 14(3).	2022-12-08	Xiaoling Liu	excluded	Inclusion criteria were not met
[757]	BASSAT Q, VARO R, CARLOS HURTADO J, et al. Minimally Invasive Tissue Sampling as an Alternative to Complete Diagnostic Autopsies in the Context of Epidemic Outbreaks and Pandemics: The Example of Coronavirus Disease 2019 (COVID-19) [J]. Clinical Infectious Diseases, 2021, 73: S472-S9.	2022-12-08	Xiaoling Liu	excluded	Inclusion criteria were not met
[758]	BASSETTI M, MASSONE C, VENA A, et al. Skin manifestations in patients with coronavirus disease 2019 [J]. Current opinion in infectious diseases, 2022, 35(2): 88-94.	2022-12-08	Xiaoling Liu	excluded	Inclusion criteria were not met
[759]	BASSI F, DORIA M. Diffusion of COVID-19 among children and adolescents during the second and third waves of the pandemic in Italy [J]. European Journal of Pediatrics, 2022, 181(4): 1619-32.	2022-12-08	Xiaoling Liu	excluded	Inclusion criteria were not met
[760]	BASU M, DAS S K. Clinical Characteristics of Paediatric Hyperinflammatory Syndrome in the Era of Corona Virus Disease 2019 (COVID-19) [J]. Indian Journal Clinical Biochemistry, 2021, 36(4): 404-15.	2022-12-08	Xiaoling Liu	excluded	Inclusion criteria were not met
[761]	BASU S. Interleukin-6: A versatile biomarker in the clinical chemistry laboratory in the COVID-19 era [J]. Journal Clinical and Diagnostic Research, 2021, 15(12): BC01-BC5.	2022-12-08	Xiaoling Liu	excluded	Inclusion criteria were not met
[762]	BASU S, KIM E J, SHARRON M P, et al. Strain Echocardiography and Myocardial Dysfunction in Critically Ill Children With Multisystem Inflammatory Syndrome Unrecognized by Conventional Echocardiography: A Retrospective Cohort Analysis [J]. Pediatric Critical Care Medicine, 2022, 23(3): E145-E52.	2022-12-08	Xiaoling Liu	excluded	Inclusion criteria were not met
[763]	BATES M N, HERRON T J, LWI S J, et al. BCG vaccination at birth and COVID-19: a case-control study among US military Veterans [J]. Human vaccines & immunotherapeutics, 2022, 18(1).	2022-12-08	Xiaoling Liu	excluded	Inclusion criteria were not met
[764]	BATISTA K S, CINTRA V M, LUCENA P A F, et al. The role of vitamin B12in viral infections: A comprehensive review of its relationship with the muscle-gut-brain axis and implications for SARS-CoV-2 infection [J]. Nutrition Reviews, 2022, 80(3): 561-78.	2022-12-08	Xiaoling Liu	excluded	Inclusion criteria were not met
[765]	BATTAGLIERE I, ORLANDO F, D'ANNA C, et al. Liver involvement in COVID 19 related pediatric multisystem inflammatory syndrome: A single center experience [J]. Journal Gastroenterology and Nutrition, 2022, 74(2): 699-700.	2022-12-08	Xiaoling Liu	excluded	Inclusion criteria were not met
[766]	BATTE A, MENON S, SSENKUSU J, et al. Acute kidney injury in hospitalized children with sickle cell anemia [J]. BMC nephrology, 2022, 23(1): 110.	2022-12-08	Xiaoling Liu	excluded	Inclusion criteria were not met
[767]	BATTE A, MENON S, SSENKUSU J M, et al. Neutrophil gelatinase-associated lipocalin is elevated in children with acute kidney injury and sickle cell anemia, and predicts mortality [J]. Kidney international, 2022, 102(4): 885-93.	2022-12-08	Xiaoling Liu	excluded	Inclusion criteria were not met
[768]	BATU E D, SENER S, OZEN S. Reply on: COVID-19 associated pediatric vasculitis: A systematic review and detailed analysis of the pathogenesis [J]. Seminars in Arthritis and Rheumatism, 2022, 57.	2022-12-08	Xiaoling Liu	excluded	Inclusion criteria were not met
[769]	BATU E D, SENER S, OZEN S. COVID-19 associated pediatric vasculitis: A systematic review and detailed analysis of the pathogenesis [J]. Seminars in Arthritis and Rheumatism, 2022, 55.	2022-12-08	Xiaoling Liu	excluded	Inclusion criteria were not met
[770]	BATURA N, SAWERI O P M, VALLELY A, et al. Point-of-care testing and treatment of sexually transmitted and genital infections during pregnancy in Papua New Guinea (WANTAIM trial): protocol for an economic evaluation alongside a cluster-randomised trial [J]. BMJ open, 2021, 11(8): e046308.	2022-12-08	Xiaoling Liu	excluded	Inclusion criteria were not met
[771]	BAUER S C, MORAL F, PRELOGER E, et al. Pediatric covid-19 delirium: Case report of 2 adolescents [J]. Wisconsin Medical Journal, 2021, 120(2): 131-6.	2022-12-08	Xiaoling Liu	excluded	Inclusion criteria were not met
[772]	BAUMGARTE S, HARTKOPF F, HOELZER M, et al. Investigation of a Limited but Explosive COVID-19 Outbreak in a German Secondary School [J]. Viruses-Basel, 2022, 14(1).	2022-12-08	Xiaoling Liu	excluded	Inclusion criteria were not met
[773]	BAUMGARTE S, HARTKOPF F, HöLZER M, et al. Investigation of a Limited but Explosive COVID-19 Outbreak in a German Secondary School [J]. Viruses, 2022, 14(1).	2022-12-08	Xiaoling Liu	excluded	Inclusion criteria were not met
[774]	BAWANY M H, MOTOV S M. Subdissociative-dose ketamine for sickle cell vaso-occlusive crisis: a narrative review for the emergency physician [J]. Clinical and experimental emergency medicine, 2022, 9(3): 169-75.	2022-12-08	Xiaoling Liu	excluded	Inclusion criteria were not met
[775]	BAYRAM Y E, YILDIZ-SEVGI D, YAVUZ A, et al. Management skin manifestation of multisystem inflammatory syndrome associated with SARS-CoV-2 [J]. Virology Journal, 2022, 19(1).	2022-12-08	Xiaoling Liu	excluded	Inclusion criteria were not met
[776]	BAYYIGIT A, ACAR M A, KULAHLI P, et al. Can Serum ACE Level Be Used as a Prognostic Indicator in COVID-19? [J]. Clin Lab, 2022, 68(2).	2022-12-08	Xiaoling Liu	excluded	Inclusion criteria were not met
[777]	BAZZANO A N, SUN Y, CHAVEZ-GRAY V, et al. Effect of Yoga and Mindfulness Intervention on Symptoms of Anxiety and Depression in Young Adolescents Attending Middle School: a Pragmatic Community-Based Cluster Randomized Controlled Trial in a Racially Diverse Urban Setting [J]. International journal of environmental research and public health, 2022, 19(19).	2022-12-08	Xiaoling Liu	excluded	Inclusion criteria were not met
[778]	BEASLEY E A, MAHACHI K G, PETERSEN C A. Possibility of Leishmania Transmission via Lutzomyia spp. Sand Flies Within the USA and Implications for Human and Canine Autochthonous Infection [J]. Current tropical medicine reports, 2022: 1-9.	2022-12-08	Xiaoling Liu	excluded	Inclusion criteria were not met
[779]	BECK C T. Secondary Qualitative Analysis of Moral Injury in Obstetric and Neonatal Nurses [J]. Jognn-Journal of Obstetric Gynecologic and Neonatal Nursing, 2022, 51(2): 166-76.	2022-12-08	Xiaoling Liu	excluded	Inclusion criteria were not met
[780]	BECKER C B, TANIYAMA Y, SASAKI N, et al. Mourners' Dissatisfaction with Funerals May Influence Their Subsequent Medical/Welfare Expenses-A Nationwide Survey in Japan [J]. International Journal of Environmental Research and Public Health, 2022, 19(1).	2022-12-08	Xiaoling Liu	excluded	Inclusion criteria were not met
[781]	BECKER N V, KARMAKAR M, TIPIRNENI R, et al. Trends in Hospitalizations for Ambulatory Care-Sensitive Conditions During the COVID-19 Pandemic [J]. JAMA Netw Open, 2022, 5(3): e222933.	2022-12-08	Xiaoling Liu	excluded	Inclusion criteria were not met
[782]	BECKLEY M, OLSON A K, PORTMAN M A. Tolerability of COVID-19 Infection and Messenger RNA Vaccination Among Patients With a History of Kawasaki Disease [J]. Jama Network Open, 2022, 5(8).	2022-12-08	Xiaoling Liu	excluded	Inclusion criteria were not met
[783]	BECKMANN N D, COMELLA P H, CHENG E, et al. Downregulation of exhausted cytotoxic T cells in gene expression networks of multisystem inflammatory syndrome in children [J]. Nature Communications, 2021, 12(1).	2022-12-08	Xiaoling Liu	excluded	Inclusion criteria were not met
[784]	BECKSTEAD E, JONES M, SPRUANCE L A, et al. School Nutrition Professionals' Experiences with Food Safety and Special Diets in School Meals during the Initial COVID-19 Pandemic [J]. Journal of Food Protection, 2022, 85(2): 188-95.	2022-12-08	Xiaoling Liu	excluded	Inclusion criteria were not met
[785]	BEDROUNI M, TOUMA L, BOTEZ S, et al. Numb Chin Syndrome in Sickle Cell Disease: A Systematic Review [J]. Blood, 2021, 138.	2022-12-08	Xiaoling Liu	excluded	Inclusion criteria were not met
[786]	BEECKER J, PAPP K A, DUTZ J, et al. Position statement for a pragmatic approach to immunotherapeutics in patients with inflammatory skin diseases during the coronavirus disease 2019 pandemic and beyond [J]. Journal the European Academy Dermatology and Venereology, 2021, 35(4): 797-806.	2022-12-08	Xiaoling Liu	excluded	Inclusion criteria were not met
[787]	BEESLEY M A, DAVIDSON J R, PANARIELLO F, et al. COVID-19 and vertical transmission: assessing the expression of ACE2/TMPRSS2 in the human fetus and placenta to assess the risk of SARS-CoV-2 infection [J]. BJOG : an international journal of obstetrics and gynaecology, 2022, 129(2): 256-66.	2022-12-08	Xiaoling Liu	excluded	Inclusion criteria were not met
[788]	BEGOGLU F A, AKPINAR P, OZKAN F U, et al. Health Status, Coronaphobia, Quality of Life, Anxiety and Depression in Patients with Lymphedema during Covid-19 Pandemic [J]. Lymphology, 2022, 55(1): 21-32.	2022-12-08	Xiaoling Liu	excluded	Inclusion criteria were not met
[789]	BEGUM H, DWYER D E, HOLMES M, et al. Surveillance for severe influenza and COVID-19 in patients admitted to sentinel Australian hospitals in 2020: the Influenza Complications Alert Network (FluCAN) [J]. Communicable diseases intelligence (2018), 2022, 46.	2022-12-08	Xiaoling Liu	excluded	Inclusion criteria were not met
[790]	BEGUM H, NETO A S, ALLIEGRO P, et al. People in intensive care with COVID-19: demographic and clinical features during the first, second, and third pandemic waves in Australia [J]. Medical Journal Australia, 2022, 217(7): 352-60.	2022-12-08	Xiaoling Liu	excluded	Inclusion criteria were not met
[791]	BEHERS B J, PATRICK G A, JONES J M, et al. Myocarditis Following COVID-19 Vaccination: A Systematic Review of Case Reports [J]. Yale Journal of Biology and Medicine, 2022, 95(2): 237-47.	2022-12-08	Xiaoling Liu	excluded	Inclusion criteria were not met
[792]	BEHNOOD S A, SHAFRAN R, BENNETT S D, et al. Persistent symptoms following SARS-CoV-2 infection amongst children and young people: A meta-analysis of controlled and uncontrolled studies [J]. Journal of Infection, 2022, 84(2): 158-70.	2022-12-08	Xiaoling Liu	excluded	Inclusion criteria were not met
[793]	BEHRENS B, EDLER K, COTE K, et al. Child internalizing symptoms during the COVID-19 pandemic among maltreating and non-maltreating families: examining the effects of family resources and the Reminiscing and Emotion Training intervention [J]. Child abuse & neglect, 2021.	2022-12-08	Xiaoling Liu	excluded	Inclusion criteria were not met
[794]	BEHRENS B, EDLER K, COTE K, et al. Child internalizing symptoms during the COVID-19 pandemic among maltreating and non-maltreating families: examining the effects of family resources and the Reminiscing and Emotion Training intervention [J]. Child abuse & neglect, 2022, 130(Pt 1): 105375.	2022-12-08	Xiaoling Liu	excluded	Inclusion criteria were not met
[795]	BEINVOGL B, COHEN A, DIFILIPPO C, et al. Impact of Coronavirus Disease 2019 on the Pediatric Population with Aerodigestive Disease [J]. Journal of Pediatrics, 2022, 243: 14-+.	2022-12-08	Xiaoling Liu	excluded	Inclusion criteria were not met
[796]	BEITLER J R, THOMPSON B T, BARON R M, et al. Advancing precision medicine for acute respiratory distress syndrome [J]. The Lancet Medicine, 2022, 10(1): 107-20.	2022-12-08	Xiaoling Liu	excluded	Inclusion criteria were not met
[797]	BEKAR P, ERKUL M, EFE E. Investigation of coronavirus anxiety and caregiving burden among the parents of children with cancer during the COVID-19 outbreak: A descriptive and cross-sectional study [J]. European Journal of Cancer Care, 2022, 31(4).	2022-12-08	Xiaoling Liu	excluded	Inclusion criteria were not met
[798]	BEKETOVA T V, LEVINA N О, LADYGINA D О, et al. AVASCULAR NECROSIS AS A PART OF POST-COVID SYNDROME. CASE REPORTS [J]. Nauchno-Prakticheskaya Revmatologiya, 2022, 60(4): 420-6.	2022-12-08	Xiaoling Liu	excluded	Inclusion criteria were not met
[799]	BEKKER L-G, GARRETT N, GOGA A, et al. Effectiveness of the Ad26.COV2.S vaccine in health-care workers in South Africa (the Sisonke study): results from a single-arm, open-label, phase 3B, implementation study [J]. Lancet, 2022, 399(10330): 1141-53.	2022-12-08	Xiaoling Liu	excluded	Inclusion criteria were not met
[800]	BELAY W, DESSIE A, AHMED H, et al. Secondary prevention of rheumatic heart disease in Ethiopia: a multicenter study [J]. BMC cardiovascular disorders, 2022, 22(1): 26.	2022-12-08	Xiaoling Liu	excluded	Inclusion criteria were not met
[801]	BELAY W, DESSIE A, ALI H, et al. Secondary Prevention of Rheumatic Heart Disease in Ethiopia [J]. Circulation, 2021, 144.	2022-12-08	Xiaoling Liu	excluded	Inclusion criteria were not met
[802]	BELENJE A, AGARWAL K, NAVEEN N, et al. Effectiveness and future implications of COVID-19-related risk stratification for managing retinopathy of prematurity: The Indian twin cities retinopathy of prematurity study report number 10 [J]. Indian journal of ophthalmology, 2022, 70(9): 3356-61.	2022-12-08	Xiaoling Liu	excluded	Inclusion criteria were not met
[803]	BELHAN ÇELIK S, ÖZKAN E, BUMIN G. Effects of Occupational Therapy via Telerehabilitation on Occupational Balance, Well-Being, Intrinsic Motivation and Quality of Life in Syrian Refugee Children in COVID-19 Lockdown: a Randomized Controlled Trial [J]. Children, 2022, 9(4): 485‐501.	2022-12-08	Xiaoling Liu	excluded	Inclusion criteria were not met
[804]	BELIARD K, WU V, SAMUELS J, et al. Identifying and addressing disparities in the evaluation and treatment of children with growth hormone deficiency [J]. Frontiers in Endocrinology, 2022, 13.	2022-12-08	Xiaoling Liu	excluded	Inclusion criteria were not met
[805]	BELKACEMI M, BAOUCHE H, GOMIS S, et al. Long-lasting clinical symptoms 6 months after COVID-19 infection in the French national cohort of patients on dialysis [J]. Journal of nephrology, 2022, 35(3): 787-93.	2022-12-08	Xiaoling Liu	excluded	Inclusion criteria were not met
[806]	BELL D, HANSEN K S. Relative Burdens of the COVID-19, Malaria, Tuberculosis, and HIV/AIDS Epidemics in Sub-Saharan Africa [J]. American Journal of Tropical Medicine and Hygiene, 2021, 105(6): 1510-5.	2022-12-08	Xiaoling Liu	excluded	Inclusion criteria were not met
[807]	BELLAN M, GAVELLI F, HAYDEN E, et al. Pattern of Emergency Department referral during the COVID-19 outbreak in Italy [J]. Panminerva medica, 2021, 63(4): 478-81.	2022-12-08	Xiaoling Liu	excluded	Inclusion criteria were not met
[808]	BELLANTI J A, SETTIPANE R A. Long-COVID and loss of smell: A post-COVID olfactory dysfunction that continues to challenge the allergist/immunologist [J]. Allergy and Asthma Proceedings, 2022, 43(2): 93-5.	2022-12-08	Xiaoling Liu	excluded	Inclusion criteria were not met
[809]	BELLETTI A, TODARO G, VALSECCHI G, et al. Barotrauma in Coronavirus Disease 2019 Patients Undergoing Invasive Mechanical Ventilation: A Systematic Literature Review* [J]. Critical Care Medicine, 2022, 50(3): 491-500.	2022-12-08	Xiaoling Liu	excluded	Inclusion criteria were not met
[810]	BELLO A, CASANOVA A, ARIAS A, et al. MPN-024 Hypereosinophilic Syndrome: A Catastrophic Pediatric Case [J]. Clin Lymphoma Myeloma Leuk, 2022, 22 Suppl 2: S322.	2022-12-08	Xiaoling Liu	excluded	Inclusion criteria were not met
[811]	BELLOMO C, OSCAR ALONSO D, RICARDO T, et al. Emerging hantaviruses in Central Argentina: First case of Hantavirus Pulmonary Syndrome caused by Alto Paraguay virus, and a novel orthohantavirus in Scapteromys aquaticus rodent [J]. PLoS neglected tropical diseases, 2021, 15(11).	2022-12-08	Xiaoling Liu	excluded	Inclusion criteria were not met
[812]	BELU A, TRANDAFIR L M, TARCA E, et al. Variations in Biochemical Values under Stress in Children with SARS-CoV-2 Infection [J]. Diagnostics, 2022, 12(5).	2022-12-08	Xiaoling Liu	excluded	Inclusion criteria were not met
[813]	BELU A, TRANDAFIR L M, ȚARCĂ E, et al. Variations in Biochemical Values under Stress in Children with SARS-CoV-2 Infection [J]. Diagnostics, 2022, 12(5).	2022-12-08	Xiaoling Liu	excluded	Inclusion criteria were not met
[814]	BENARD M V, DE BRUIJN C M A, FENNEMAN A C, et al. Challenges and costs of donor screening for fecal microbiota transplantations [J]. PloS one, 2022, 17(10): e0276323-e.	2022-12-08	Xiaoling Liu	excluded	Inclusion criteria were not met
[815]	BENDE F, TUDORAN C, SPOREA I, et al. A multidisciplinary approach to evaluate the presence of hepatic and cardiac abnormalities in patients with post-acute COVID-19 syndrome—a pilot study [J]. Journal Clinical Medicine, 2021, 10(11).	2022-12-08	Xiaoling Liu	excluded	Inclusion criteria were not met
[816]	BENDER A A, CHOZOM T, SAIYED S A. Concern About Past Trauma Among Nursing Home Admissions: Report From Screening 722 Admissions [J]. Journal of the American Medical Directors Association, 2022, 23(9): 1499-502.	2022-12-08	Xiaoling Liu	excluded	Inclusion criteria were not met
[817]	BENDER J M, WORMAN H J. Jaundice in patients with COVID-19 [J]. JGH Open, 2021, 5(10): 1166-71.	2022-12-08	Xiaoling Liu	excluded	Inclusion criteria were not met
[818]	BENFATO I D, SILVARES QUINTANILHA A C, HENRIQUE J S, et al. Effects of long-term social isolation on central, behavioural and metabolic parameters in middle-aged mice [J]. Behavioural Brain Research, 2022, 417.	2022-12-08	Xiaoling Liu	excluded	Inclusion criteria were not met
[819]	BENíTEZ-ROBAINA S, RAMOS-MACIAS Á, BORKOSKI-BARREIRO S, et al. COVID-19 era: hearing handicaps behind face mask use in hearing aid users [J]. The journal of international advanced otology, 2022, 18(6): 465‐70.	2022-12-08	Xiaoling Liu	excluded	Inclusion criteria were not met
[820]	BENJAMIN L A, PATERSON R W, MOLL R, et al. Antiphospholipid antibodies and neurological manifestations in acute COVID-19: A single-centre cross-sectional study [J]. eClinicalMedicine, 2021, 39.	2022-12-08	Xiaoling Liu	excluded	Inclusion criteria were not met
[821]	BENNETTS S K, CRAWFORD S B, HOWELL T J, et al. Parent and child mental health during COVID-19 in Australia: The role of pet attachment [J]. Plos One, 2022, 17(7).	2022-12-08	Xiaoling Liu	excluded	Inclusion criteria were not met
[822]	BENNINGER K L, RICHARD C, CONROY S, et al. One-Year Neurodevelopmental Outcomes After Neonatal Opioid Withdrawal Syndrome: A Prospective Cohort Study [J]. Perspectives of the ASHA special interest groups, 2022, 7(4): 1019-32.	2022-12-08	Xiaoling Liu	excluded	Inclusion criteria were not met
[823]	BENSAIDANE M R, PICHER-MARTEL V, EMOND F, et al. Case Report: Acute Necrotizing Encephalopathy Following COVID-19 Vaccine [J]. Frontiers in Neurology, 2022, 13.	2022-12-08	Xiaoling Liu	excluded	Inclusion criteria were not met
[824]	BENTLEY T, SEEBER C, HIGHTOWER E, et al. Breathing Curriculum for Stress Reduction in High School Students: a Feasibility Randomized Controlled Trial [J]. Global advances in health and medicine, 2022, 11: 75‐6.	2022-12-08	Xiaoling Liu	excluded	Inclusion criteria were not met
[825]	BENZAMIN M, SAYEED M, ALAM S, et al. Gastrointestinal and Hepatobiliary Manifestations of COVID-19 in Children: A Review [J]. Bangladesh Medical Research Council Bulletin, 2021, 47(1): 3-8.	2022-12-08	Xiaoling Liu	excluded	Inclusion criteria were not met
[826]	BERAN J, SPAJDEL M, SLIVA J. Inosine Pranobex Deserves Attention as a Potential Immunomodulator to Achieve Early Alteration of the COVID-19 Disease Course [J]. Viruses-Basel, 2021, 13(11).	2022-12-08	Xiaoling Liu	excluded	Inclusion criteria were not met
[827]	BERBERT A. Further comment on articles pertaining to: “Homocysteine as a potential predictor of cardiovascular risk in patients with COVID-19” [J]. Medical Hypotheses, 2021, 155.	2022-12-08	Xiaoling Liu	excluded	Inclusion criteria were not met
[828]	BERCHE P. Life and death of smallpox [J]. Presse medicale (Paris, France : 1983), 2022, 51(3): 104117.	2022-12-08	Xiaoling Liu	excluded	Inclusion criteria were not met
[829]	BERCHE P. History of measles [J]. Presse medicale (Paris, France : 1983), 2022, 51(3): 104149-.	2022-12-08	Xiaoling Liu	excluded	Inclusion criteria were not met
[830]	BERDAH L, ROMAIN A-S, RIVIERE S, et al. Retrospective observational study of the influence of the COVID-19 outbreak on infants' hospitalisation for acute bronchiolitis [J]. Bmj Open, 2022, 12(10).	2022-12-08	Xiaoling Liu	excluded	Inclusion criteria were not met
[831]	BERETTA O, PAGANI S C, LAZZARO M, et al. Seroprevalence of the SARS-CoV-2 virus in the population of the southern Switzerland (Canton Ticino) - cohort study, results at 12 months [J]. Swiss Medical Weekly, 2021, 151.	2022-12-08	Xiaoling Liu	excluded	Inclusion criteria were not met
[832]	BERGERON H C, RENEER Z B, ARORA A, et al. Influenza B Virus (IBV) Immune-Mediated Disease in C57BL/6 Mice [J]. Vaccines (Basel), 2022, 10(9).	2022-12-08	Xiaoling Liu	excluded	Inclusion criteria were not met
[833]	BERGHEUL S, CAROLE C, AUGUSTIN E, et al. [Predictors of student anxiety during the pandemic (COVID-19)] [J]. L'Encephale, 2022, 48(6): 668-73.	2022-12-08	Xiaoling Liu	excluded	Inclusion criteria were not met
[834]	BERGIA M, SANCHEZ-MARCOS E, GONZALEZ-HABA B, et al. Comparative study shows that 1 in 7 Spanish children with COVID-19 symptoms were still experiencing issues after 12 weeks [J]. Acta Paediatrica, 2022, 111(8): 1573-82.	2022-12-08	Xiaoling Liu	excluded	Inclusion criteria were not met
[835]	BERINSTEIN J A, FENDRICK A M. Editorial: estimating the costs of care in irritable bowel syndrome—a necessary step to enhance value-based care for a high-prevalence, low-cost condition [J]. Alimentary Pharmacology and Therapeutics, 2022, 55(12): 1588-9.	2022-12-08	Xiaoling Liu	excluded	Inclusion criteria were not met
[836]	BERMUDEZ BARREZUETA L, GUTIERREZ ZAMORANO M, LOPEZ-CASILLAS P, et al. Influence of the COVID-19 pandemic on the epidemiology of acute bronchiolitis [J]. Enfermedades infecciosas y microbiologia clinica (English ed), 2022.	2022-12-08	Xiaoling Liu	excluded	Inclusion criteria were not met
[837]	BERMUDEZ BARREZUETA L, MATIAS DEL POZO V, LOPEZ-CASILLAS P, et al. Variation in the seasonality of the respiratory syncytial virus during the COVID-19 pandemic [J]. Infection, 2022, 50(4): 1001-5.	2022-12-08	Xiaoling Liu	excluded	Inclusion criteria were not met
[838]	BERNAL A J, DA SILVA M M G, MUSUNGAIE D B, et al. Molnupiravir for Oral Treatment of Covid-19 in Nonhospitalized Patients [J]. New England Journal of Medicine, 2022, 386(6): 509-20.	2022-12-08	Xiaoling Liu	excluded	Inclusion criteria were not met
[839]	BERNARDO M, MARTINS J, MARTINS M, et al. Autoimmune haemolytic anaemia following SARS-CoV-2 infection in a child: A clue to a systemic autoimmune disease [J]. Pediatric Blood & Cancer, 2022, 69(2).	2022-12-08	Xiaoling Liu	excluded	Inclusion criteria were not met
[840]	BERNARDO P, RUBINO A, SANTORO C, et al. Aripiprazole-Induced Oculogyric Crisis: A Pediatric Case Series and A Brief Narrative Review [J]. Children-Basel, 2022, 9(1).	2022-12-08	Xiaoling Liu	excluded	Inclusion criteria were not met
[841]	BERNI CANANI R, COMEGNA M, PAPARO L, et al. Age-Related Differences in the Expression of Most Relevant Mediators of SARS-CoV-2 Infection in Human Respiratory and Gastrointestinal Tract [J]. Frontiers in Pediatrics, 2021, 9.	2022-12-08	Xiaoling Liu	excluded	Inclusion criteria were not met
[842]	BERNSTEIN D, ROTH N, KIM A, et al. Presentation, patterns and predictive value of baseline liver tests on outcomes in COVID-19 patients without chronic liver disease [J]. World Journal Gastroenterology, 2021, 27(42): 7350-61.	2022-12-08	Xiaoling Liu	excluded	Inclusion criteria were not met
[843]	BERNSTEIN H H, CALABRESE T, CORCORAN P, et al. The Power of Connections: AAP COVID-19 ECHO Accelerates Responses During a Public Health Emergency [J]. Journal of public health management and practice : JPHMP, 2022, 28(1): E1-E8.	2022-12-08	Xiaoling Liu	excluded	Inclusion criteria were not met
[844]	BERRY C, DU CROS P, FIELDING K, et al. TB-PRACTECAL: study protocol for a randomised, controlled, open-label, phase II-III trial to evaluate the safety and efficacy of regimens containing bedaquiline and pretomanid for the treatment of adult patients with pulmonary multidrug-resistant tuberculosis [J]. Trials, 2022, 23(1): 484.	2022-12-08	Xiaoling Liu	excluded	Inclusion criteria were not met
[845]	BERRY G J, ZHEN W, SMITH E, et al. Multicenter Evaluation of the BioFire Respiratory Panel 2.1 (RP2.1) for Detection of SARS-CoV-2 in Nasopharyngeal Swab Samples [J]. Journal of clinical microbiology, 2022, 60(5): e0006622.	2022-12-08	Xiaoling Liu	excluded	Inclusion criteria were not met
[846]	BERSET A E, BURKHARDT M C, XU Y, et al. Effect of Electronic Outreach Using Patient Portal Messages on Well Child Care Visit Completion: a Randomized Clinical Trial [J]. JAMA network open, 2022, 5(11): e2242853.	2022-12-08	Xiaoling Liu	excluded	Inclusion criteria were not met
[847]	BERTAGNOLIO S, THWIN S S, SILVA R, et al. Clinical features of, and risk factors for, severe or fatal COVID-19 among people living with HIV admitted to hospital: analysis of data from the WHO Global Clinical Platform of COVID-19 [J]. The lancet HIV, 2022, 9(7): e486-e95.	2022-12-08	Xiaoling Liu	excluded	Inclusion criteria were not met
[848]	BERTRAN M, AMIN-CHOWDHURY Z, DAVIES H G, et al. COVID-19 deaths in children and young people in England, March 2020 to December 2021: An active prospective national surveillance study [J]. PLoS medicine, 2022, 19(11): e1004118-e.	2022-12-08	Xiaoling Liu	excluded	Inclusion criteria were not met
[849]	BESARATINIA A. From Tobacco Cigarettes to Electronic Cigarettes: The Two Sides of a Nicotine Coin [J]. Frontiers in oral health, 2021, 2: 790634.	2022-12-08	Xiaoling Liu	excluded	Inclusion criteria were not met
[850]	BESLOW L A, AGNER S C, SANTORO J D, et al. International Prevalence and Mechanisms of SARS-CoV-2 in Childhood Arterial Ischemic Stroke During the COVID-19 Pandemic [J]. Stroke, 2022, 53(8): 2497-503.	2022-12-08	Xiaoling Liu	excluded	Inclusion criteria were not met
[851]	BESTUL N, PADILLA R, MONTANO T, et al. Knowledge, Attitudes, and Practices on Rocky Mountain Spotted Fever among Physicians in a Highly Endemic Region-Mexicali, Mexico [J]. American Journal of Tropical Medicine and Hygiene, 2022, 107(4): 773-9.	2022-12-08	Xiaoling Liu	excluded	Inclusion criteria were not met
[852]	BETTENCOURT C, NOGUEIRA P, PAULO GOMES J, et al. Vaccines against Neisseria meningitidis serogroup B strains - What does genomics reveal on the Portuguese strain's coverage [J]. Vaccine, 2022, 40(33): 4772-9.	2022-12-08	Xiaoling Liu	excluded	Inclusion criteria were not met
[853]	BETTENCOURT C, NUNES A, GOMES J P, et al. Genomic surveillance of Neisseria meningitidis serogroup W in Portugal from 2003 to 2019 [J]. European Journal of Clinical Microbiology & Infectious Diseases, 2022, 41(2): 289-98.	2022-12-08	Xiaoling Liu	excluded	Inclusion criteria were not met
[854]	BEUCHER G, BLONDOT M-L, CELLE A, et al. Bronchial epithelia from adults and children: SARS-CoV-2 spread via syncytia formation and type III interferon infectivity restriction [J]. Proceedings of the National Academy of Sciences of the United States of America, 2022, 119(28): e2202370119-e.	2022-12-08	Xiaoling Liu	excluded	Inclusion criteria were not met
[855]	BEYAZGUL G, BAG O, YURTSEVEN I, et al. How Vitamin D Levels of Children Changed During COVID-19 Pandemic: A Comparison of Pre-pandemic and Pandemic Periods [J]. Journal of Clinical Research in Pediatric Endocrinology, 2022, 14(2): 188-95.	2022-12-08	Xiaoling Liu	excluded	Inclusion criteria were not met
[856]	BEZAK E, CARSON-CHAHHOUD K V, MARCU L G, et al. The Biggest Challenges Resulting from the COVID-19 Pandemic on Gender-Related Work from Home in Biomedical Fields-World-Wide Qualitative Survey Analysis [J]. International Journal of Environmental Research and Public Health, 2022, 19(5).	2022-12-08	Xiaoling Liu	excluded	Inclusion criteria were not met
[857]	BEZEMER B, VAN CLEEF K W R, OVERHEUL G J, et al. The calcium channel inhibitor lacidipine inhibits Zika virus replication in neural progenitor cells [J]. Antiviral Research, 2022, 202.	2022-12-08	Xiaoling Liu	excluded	Inclusion criteria were not met
[858]	BHAGAWATI G, PAUL S, JAISWAL S R, et al. Microbiological Evaluation of Patients Admitted with Acute Respiratory Illness during First Wave of COVID-19 Pandemic in New Delhi, India [J]. Journal Clinical and Diagnostic Research, 2022, 16(3): DC1-DC5.	2022-12-08	Xiaoling Liu	excluded	Inclusion criteria were not met
[859]	BHANDARI K R, SHUKLA D, MIRHAJIANMOGHADAM H, et al. Objective Measures of Near Viewing and Light Exposure in Schoolchildren during COVID-19 [J]. Optometry and vision science : official publication of the American Academy of Optometry, 2022, 99(3): 241-52.	2022-12-08	Xiaoling Liu	excluded	Inclusion criteria were not met
[860]	BHANDARWAR A H, BAKHSHI G D, ARORA E, et al. Assessing viability of a minimally invasive autopsy technique in ascertaining the probable cause of death in patients who were SARS CoV19 positive at the time of their demise [J]. Surgical and Experimental Pathology, 2021, 4(1).	2022-12-08	Xiaoling Liu	excluded	Inclusion criteria were not met
[861]	BHARDWAJ A, ROY V. COVID-19 associated mucormycosis, host-iron assimilation: Probiotics can be a novel therapy [J]. Indian Journal Pharmacology, 2021, 53(5): 415-6.	2022-12-08	Xiaoling Liu	excluded	Inclusion criteria were not met
[862]	BHARDWAJ P, SOOD M, SINGH R. Pediatric Scrub Typhus Manifesting with Multisystem Inflammatory Syndrome: A New Cause for Confusion or Concern-A Case Series [J]. Indian journal of critical care medicine : peer-reviewed, official publication of Indian Society of Critical Care Medicine, 2022, 26(6): 723-7.	2022-12-08	Xiaoling Liu	excluded	Inclusion criteria were not met
[863]	BHASIN A, SAINIA R, VERMA R, et al. Effectiveness of electroconvulsive therapy in acute management of delirious mania in COVID-19 positive woman in second trimester pregnancy [J]. Asian Journal of Psychiatry, 2022, 76.	2022-12-08	Xiaoling Liu	excluded	Inclusion criteria were not met
[864]	BHASKARAN K, RENTSCH C T, HICKMAN G, et al. Overall and cause-specific hospitalisation and death after COVID-19 hospitalisation in England: A cohort study using linked primary care, secondary care, and death registration data in the OpenSAFELY platform [J]. PLoS Med, 2022, 19(1): e1003871.	2022-12-08	Xiaoling Liu	excluded	Inclusion criteria were not met
[865]	BHAT A C, ALMEIDA D M, FENELON A, et al. A longitudinal analysis of the relationship between housing insecurity and physical health among midlife and aging adults in the United States [J]. Ssm-Population Health, 2022, 18.	2022-12-08	Xiaoling Liu	excluded	Inclusion criteria were not met
[866]	BHATIA A, DEHNERT M, CALILAP-BERNARDO C, et al. Improving Developmental-Behavioral Follow-up Rates of Neonatal Intensive Care Unit Graduates [J]. Journal of Investigative Medicine, 2022, 70(4): 1030-.	2022-12-08	Xiaoling Liu	excluded	Inclusion criteria were not met
[867]	BHATIA A, FABBRI C, CERNA-TUROFF I, et al. Violence against children during the COVID-19 pandemic [J]. Bulletin of the World Health Organization, 2021, 99(10): 730-8.	2022-12-08	Xiaoling Liu	excluded	Inclusion criteria were not met
[868]	BHATT A, GONZALES H, PALLIN R, et al. Rising Rates of Adolescent Firearm Suicide and the Clinician's Role in Addressing Firearms [J]. Journal of the American Academy of Child and Adolescent Psychiatry, 2022.	2022-12-08	Xiaoling Liu	excluded	Inclusion criteria were not met
[869]	BHATT A N, SHENOY S, MUNJAL S, et al. 2-deoxy-D-glucose as an adjunct to standard of care in the medical management of COVID-19: a proof-of-concept and dose-ranging randomised phase II clinical trial [J]. BMC infectious diseases, 2022, 22(1): 669.	2022-12-08	Xiaoling Liu	excluded	Inclusion criteria were not met
[870]	BHATT N S, SHARMA A, MARTIN A S, et al. COVID-19 in Pediatric Hematopoietic Cell Transplant Recipients: A CIBMTR Study [J]. Blood, 2021, 138.	2022-12-08	Xiaoling Liu	excluded	Inclusion criteria were not met
[871]	BHATTACHARJEE A, GHOSH T. COVID-19 Pandemic and Stress: Coping with the New Normal [J]. Journal of prevention and health promotion, 2022, 3(1): 30-52.	2022-12-08	Xiaoling Liu	excluded	Inclusion criteria were not met
[872]	BHATTACHARYA S, AGARWAL S, SHRIMALI N M, et al. Interplay between hypoxia and inflammation contributes to the progression and severity of respiratory viral diseases [J]. Molecular Aspects of Medicine, 2021, 81.	2022-12-08	Xiaoling Liu	excluded	Inclusion criteria were not met
[873]	BHAYANA S, KALRA M, SACHDEVA A. Covid-19 in pediatric hematology-oncology and stem cell transplant patients –The spectrum of illness, complications and comparison of first two waves [J]. Hematology Oncology Journal, 2022, 7(3): 96-102.	2022-12-08	Xiaoling Liu	excluded	Inclusion criteria were not met
[874]	BHINDER O S, SWARNIM S, MANTAN M, et al. Chronic Kidney Disease and COVID-19: Outcomes of hospitalised adults from a tertiary care centre in North India [J]. Medical journal, Armed Forces India, 2022.	2022-12-08	Xiaoling Liu	excluded	Inclusion criteria were not met
[875]	BHUTIA Y D, MATHEW M, SIVAPRAKASAM S, et al. Unconventional Functions of Amino Acid Transporters: Role in Macropinocytosis (SLC38A5/SLC38A3) and Diet-Induced Obesity/Metabolic Syndrome (SLC6A19/SLC6A14/SLC6A6) [J]. Biomolecules, 2022, 12(2).	2022-12-08	Xiaoling Liu	excluded	Inclusion criteria were not met
[876]	BHUTTA Z A, SALAM R A, GOMBER A, et al. A century past the discovery of insulin: global progress and challenges for type 1 diabetes among children and adolescents in low-income and middle-income countries [J]. The Lancet, 2021, 398(10313): 1837-50.	2022-12-08	Xiaoling Liu	excluded	Inclusion criteria were not met
[877]	BI C, LIN H, ZHANG J, et al. Association between Sleep Quality and Depression Symptoms in Chinese College Students during the COVID-19 Lockdown Period [J]. Children-Basel, 2022, 9(8).	2022-12-08	Xiaoling Liu	excluded	Inclusion criteria were not met
[878]	BI J, ZHANG Y, ZHANG J, et al. Effects of lymphocyte, C-reactive protein and prealbumin levels on clinical typing and course of disease in children infected with novel coronavirus [J]. Pakistan journal of medical sciences, 2022, 38(5): 1250-4.	2022-12-08	Xiaoling Liu	excluded	Inclusion criteria were not met
[879]	BI X, LIU W, DING X, et al. Proteomic and metabolomic profiling of urine uncovers immune responses in patients with COVID-19 [J]. Cell Rep, 2022, 38(3): 110271.	2022-12-08	Xiaoling Liu	excluded	Inclusion criteria were not met
[880]	BI X, ZHANG Q, FAN K, et al. Risk Culture and COVID-19 Protective Behaviors: A Cross-Sectional Survey of Residents in China [J]. Frontiers in Public Health, 2021, 9.	2022-12-08	Xiaoling Liu	excluded	Inclusion criteria were not met
[881]	BI Y, ZHANG Y, ZHANG J, et al. Effects of lymphocyte, C-reactive protein and prealbumin levels on clinical typing and course of disease in children infected with novel coronavirus [J]. Pakistan Journal Medical Sciences, 2022, 38(5).	2022-12-08	Xiaoling Liu	excluded	Inclusion criteria were not met
[882]	BIANCHI A, BOTTAU P, CALAMELLI E, et al. Hypersensitivity to polyethylene glycol in adults and children: An emerging challenge [J]. Acta bio-medica : Atenei Parmensis, 2021, 92(S7): e2021519.	2022-12-08	Xiaoling Liu	excluded	Inclusion criteria were not met
[883]	BIANCO M R, RALLI M, MINNI A, et al. Evaluation of olfactory dysfunction persistence after COVID-19: a prospective study [J]. European Review for Medical and Pharmacological Sciences, 2022, 26(3): 1042-8.	2022-12-08	Xiaoling Liu	excluded	Inclusion criteria were not met
[884]	BICHOVSKY Y, FRENKEL A, BROTFAIN E, et al. Adult Multisystem Inflammatory Syndrome Mimicking Toxic Shock Syndrome in a Patient Who Recovered from COVID-19 [J]. Israel Medical Association Journal, 2022, 24(2): 78-9.	2022-12-08	Xiaoling Liu	excluded	Inclusion criteria were not met
[885]	BIE F, YUAN W, CHEN Y, et al. Clinical characteristics of the delta variant of COVID-19 in Jingmen, China [J]. Medicine (United States), 2022, 101(38): E30812.	2022-12-08	Xiaoling Liu	excluded	Inclusion criteria were not met
[886]	BIEHLER-GOMEZ L, MAGGIONI L, TAMBUZZI S, et al. Twenty years of femicide in Milan: A retrospective medicolegal analysis [J]. Science & Justice, 2022, 62(2): 214-20.	2022-12-08	Xiaoling Liu	excluded	Inclusion criteria were not met
[887]	BIENKOWSKI C, ANISZEWSKA M, POKORSKA-SPIEWAK M. Correct Implementation of Screening Testing toward Congenital Infections during Pregnancy Reduces the Risk of Abnormal Fetal Ultrasound [J]. Pediatric Infectious Disease Journal, 2022, 41(6): E272-E.	2022-12-08	Xiaoling Liu	excluded	Inclusion criteria were not met
[888]	BIGNARDI E, BROGNA C, CAPASSO C, et al. A fatal case of COVID-19 breakthrough infection due to the delta variant [J]. Clinical Case Reports, 2022, 10(1).	2022-12-08	Xiaoling Liu	excluded	Inclusion criteria were not met
[889]	BIJLWAN A, KUMAR S. Madhya Pradesh sickle cell mission: An initiative for screening, counseling and treatment of sickle cell disorders among tribal communities [J]. Journal of family medicine and primary care, 2022, 11(7): 4101-2.	2022-12-08	Xiaoling Liu	excluded	Inclusion criteria were not met
[890]	BIJU D, JOHNSON S, VALSAN C, et al. Clinicoepidemiological and laboratory findings of COVID positive patients presenting to a tertiary care centre in South India: A retrospective analysis [J]. Clinical Epidemiology and Global Health, 2022, 13.	2022-12-08	Xiaoling Liu	excluded	Inclusion criteria were not met
[891]	BIKDELI B, TALASAZ A H, SHARIF-KASHANI B, et al. Atorvastatin versus placebo in patients with covid-19 in intensive care: randomized controlled trial [J]. Bmj-British Medical Journal, 2022, 376.	2022-12-08	Xiaoling Liu	excluded	Inclusion criteria were not met
[892]	BILLARD M-N, VAN DE VEN P M, BARALDI B, et al. International changes in respiratory syncytial virus (RSV) epidemiology during the COVID-19 pandemic: Association with school closures [J]. Influenza and other respiratory viruses, 2022, 16(5): 926-36.	2022-12-08	Xiaoling Liu	excluded	Inclusion criteria were not met
[893]	BIN-GHOUTH A S, AL-SHOTERI S, MAHMOUD N, et al. SARS-CoV-2 seroprevalence in Aden, Yemen: a population-based study [J]. International Journal of Infectious Diseases, 2022, 115: 239-44.	2022-12-08	Xiaoling Liu	excluded	Inclusion criteria were not met
[894]	BINNS E, KOENRAADS M, HRISTEVA L, et al. Influenza and respiratory syncytial virus during the COVID-19 pandemic: Time for a new paradigm? [J]. Pediatric Pulmonology, 2022, 57(1): 38-42.	2022-12-08	Xiaoling Liu	excluded	Inclusion criteria were not met
[895]	BINNS E, TUCKERMAN J, LICCIARDI P V, et al. Respiratory syncytial virus, recurrent wheeze and asthma: A narrative review of pathophysiology, prevention and future directions [J]. Journal of paediatrics and child health, 2022, 58(10): 1741-6.	2022-12-08	Xiaoling Liu	excluded	Inclusion criteria were not met
[896]	BIRD P W, RIFF R, FOLWELL A, et al. Increased incidence of COVID-19 in younger patients (May-July 2021)-An argument for extending vaccination? [J]. Journal of medical virology, 2022, 94(3): 811-3.	2022-12-08	Xiaoling Liu	excluded	Inclusion criteria were not met
[897]	BIRKEBAEK N H, KAMRATH C, GRIMSMANN J M, et al. Impact of the COVID-19 pandemic on long-term trends in the prevalence of diabetic ketoacidosis at diagnosis of paediatric type 1 diabetes: an international multicentre study based on data from 13 national diabetes registries [J]. Lancet Diabetes & Endocrinology, 2022, 10(11): 786-94.	2022-12-08	Xiaoling Liu	excluded	Inclusion criteria were not met
[898]	BIRKEBAK OKKELS K, SKOV L, KLANSO S, et al. Increased number of functional tics seen in Danish adolescents during the COVID-19 pandemic [J]. Neuropediatrics, 2022.	2022-12-08	Xiaoling Liu	excluded	Inclusion criteria were not met
[899]	BîRLUȚIU V, ȘOFARIU C R. Association of hiccup and SARS-CoV-2 infection with the administration of dexamethasone: a case report [J]. GERMS, 2022, 12(1): 107-11.	2022-12-08	Xiaoling Liu	excluded	Inclusion criteria were not met
[900]	BIRTAY T, BAHADIR S, KABACAOGLU E, et al. Prognosis of patients hospitalized with a diagnosis of COVID-19 pneumonia in a tertiary hospital in Turkey [J]. Annals of Saudi Medicine, 2021, 41(6): 327-35.	2022-12-08	Xiaoling Liu	excluded	Inclusion criteria were not met
[901]	BISCARINI S, VILLA S, GENOVESE C, et al. Safety Profile and Outcomes of Early COVID-19 Treatments in Immunocompromised Patients: A Single-Centre Cohort Study [J]. Biomedicines, 2022, 10(8).	2022-12-08	Xiaoling Liu	excluded	Inclusion criteria were not met
[902]	BISGIN H. The Impact of Virtual Physical Education on Physical Activity and the Reduction of Sedentary of Elementary Students in the Covid-19 Era [J]. Pakistan journal of medical and health sciences, 2022, 16(2): 825‐32.	2022-12-08	Xiaoling Liu	excluded	Inclusion criteria were not met
[903]	BISTARAKI A, ROUSSOS S, TSIODRAS S, et al. Age-dependent effects on infectivity and susceptibility to SARS-CoV-2 infection: results from nationwide contact tracing data in Greece [J]. Infectious diseases (London, England), 2022, 54(3): 186-95.	2022-12-08	Xiaoling Liu	excluded	Inclusion criteria were not met
[904]	BISWAS L, CRAIN N, SPAEDER M C, et al. iciHHV-6 in a patient with multisystem inflammatory syndrome in children [J]. Pediatrics, 2021, 148(3).	2022-12-08	Xiaoling Liu	excluded	Inclusion criteria were not met
[905]	BITSADZE V O, GRIGOREVA K, KHIZROEVA J K, et al. Novel coronavirus infection and Kawasaki disease [J]. Journal Maternal-Fetal and Neonatal Medicine, 2022, 35(16): 3044-8.	2022-12-08	Xiaoling Liu	excluded	Inclusion criteria were not met
[906]	BITSADZE V O, KHIZROEVA J K, GRIS J C, et al. Pathogenetic and prognostic significance of inflammation and altered ADAMTS-13/vWF axis in patients with severe COVID-19 [J]. Obstetrics, Gynecology and Reproduction, 2022, 16(3): 228-43.	2022-12-08	Xiaoling Liu	excluded	Inclusion criteria were not met
[907]	BITSUEVA A V, GORBUNOV S G, NIKULINA I A. A case of reactivation of chronic Epstein-Barr viral infection, complicated by hepatitis, in a teenager with COVID-19 [J]. Child Infect, 2022, 21(2): 57-9.	2022-12-08	Xiaoling Liu	excluded	Inclusion criteria were not met
[908]	BITTMANN S. Role of Omicron variant of SARS-CoV-2 in children in Germany [J]. World Journal Pediatrics, 2022, 18(4): 283-4.	2022-12-08	Xiaoling Liu	excluded	Inclusion criteria were not met
[909]	BITTY-ANDERSON A M, FERRE V, GBEASOR-KOMLANVI F A, et al. Prevalence of hepatitis B and C among female sex workers in Togo, West Africa [J]. Plos One, 2021, 16(12).	2022-12-08	Xiaoling Liu	excluded	Inclusion criteria were not met
[910]	BITTY-ANDERSON A M, FERRé V, GBEASOR-KOMLANVI F A, et al. Prevalence of hepatitis B and C among female sex workers in Togo, West Africa [J]. PLoS One, 2021, 16(12): e0259891.	2022-12-08	Xiaoling Liu	excluded	Inclusion criteria were not met
[911]	BIZUNEH H, MOHAMMED S, YESUF A. COVID-19 precautionary practices and associated factors among clients visiting a tertiary hospital, Addis Ababa, Ethiopia [J]. Plos One, 2022, 17(4).	2022-12-08	Xiaoling Liu	excluded	Inclusion criteria were not met
[912]	BJORK S, FLEISCHMAN E, MINKIN R. SEVERE ADENOVIRUS PNEUMONIA IN RITUXIMAB INFUSIONS [J]. Chest, 2021, 160(4): A453-A4.	2022-12-08	Xiaoling Liu	excluded	Inclusion criteria were not met
[913]	BJORNSON K, FATONE S, ORENDURFF M, et al. Goal Outcomes Assessment List (GOAL): randomized trial of orthotic management in ambulatory cerebral palsy [J]. Developmental medicine and child neurology, 2021, 63(SUPPL 3): 55‐6.	2022-12-08	Xiaoling Liu	excluded	Inclusion criteria were not met
[914]	BJORNSON K, FATONE S, ORENDURFF M, et al. Goal Outcomes Assessment List (GOAL): randomized trial of orthotic management in ambulatory cerebral palsy [J]. Developmental medicine and child neurology, 2022, 64(SUPPL 2): 71‐2.	2022-12-08	Xiaoling Liu	excluded	Inclusion criteria were not met
[915]	BJORNSTAD E C, CUTTER G, GURU P, et al. SARS-CoV-2 infection increases risk of acute kidney injury in a bimodal age distribution [J]. BMC nephrology, 2022, 23(1).	2022-12-08	Xiaoling Liu	excluded	Inclusion criteria were not met
[916]	BJORNSTAD E C, SEIFERT M E, SANDERSON K, et al. Kidney implications of SARS-CoV2 infection in children [J]. Pediatric nephrology (Berlin, Germany), 2022, 37(7): 1453-67.	2022-12-08	Xiaoling Liu	excluded	Inclusion criteria were not met
[917]	BLACH S, TERRAULT N A, TACKE F, et al. Global change in hepatitis C virus prevalence and cascade of care between 2015 and 2020: a modelling study [J]. Lancet Gastroenterology & Hepatology, 2022, 7(5): 396-415.	2022-12-08	Xiaoling Liu	excluded	Inclusion criteria were not met
[918]	BLACKETT J W, LI J, JODORKOVSKY D, et al. Prevalence and risk factors for gastrointestinal symptoms after recovery from COVID-19 [J]. Neurogastroenterology and motility : the official journal of the European Gastrointestinal Motility Society, 2022, 34(3): e14251.	2022-12-08	Xiaoling Liu	excluded	Inclusion criteria were not met
[919]	BLAGEV D P, CALLAHAN S J, HARRIS D, et al. Prospectively Assessed Long-Term Outcomes of Patients with E-Cigarette- or Vaping-associated Lung Injury [J]. Annals of the American Thoracic Society, 2022, 19(11): 1892-9.	2022-12-08	Xiaoling Liu	excluded	Inclusion criteria were not met
[920]	BLAKE M, BROMBERG M, PARNELL S. Regulating Obesity in Australia: Current Frameworks, Reflections upon the Impact of COVID-19 and Future Reform [J]. Journal of law and medicine, 2022, 29(2): 560-78.	2022-12-08	Xiaoling Liu	excluded	Inclusion criteria were not met
[921]	BLANCHARD-ROHNER G, DIDIERLAURENT A, TILMANNE A, et al. Pediatric covid-19: Immunopathogenesis, transmission and prevention [J]. Vaccines, 2021, 9(9).	2022-12-08	Xiaoling Liu	excluded	Inclusion criteria were not met
[922]	BLANKENBURG J, WEKENBORG M K, REICHERT J, et al. Comparison of mental health outcomes in seropositive and seronegative adolescents during the COVID19 pandemic [J]. Scientific Reports, 2022, 12(1).	2022-12-08	Xiaoling Liu	excluded	Inclusion criteria were not met
[923]	BLATZ A M, RANDOLPH A G. Severe COVID-19 and Multisystem Inflammatory Syndrome in Children in Children and Adolescents [J]. Critical Care Clinics, 2022, 38(3): 571-86.	2022-12-08	Xiaoling Liu	excluded	Inclusion criteria were not met
[924]	BLAZIC T N, BOGDANIC N, NOLA I A, et al. Digital Technology and Hiv, Hcv and Sti Voluntary Counselling and Testing: Good Practice Example from Croatia [J]. Central European Journal of Public Health, 2022, 30(2): 107-10.	2022-12-08	Xiaoling Liu	excluded	Inclusion criteria were not met
[925]	BLAZKOVA J, SKALICKY P, BRADAC O, et al. Cerebral venous sinus thrombosis in infant with COVID-19 [J]. Acta Neurochirurgica, 2022, 164(3): 853-8.	2022-12-08	Xiaoling Liu	excluded	Inclusion criteria were not met
[926]	BLEBU B E, TESFALUL M, KARASEK D, et al. Perceived stress and COVID-19-related stressors: the moderating role of social support during pregnancy [J]. Women & health, 2022: 1‐11.	2022-12-08	Xiaoling Liu	excluded	Inclusion criteria were not met
[927]	BLINE K, ANDREWS A, MOORE-CLINGENPEEL M, et al. Myeloid-Derived Suppressor Cells and Clinical Outcomes in Children With COVID-19 [J]. Front Pediatr, 2022, 10: 893045.	2022-12-08	Xiaoling Liu	excluded	Inclusion criteria were not met
[928]	BLITZ S E, MCMAHON J T, CHALIF J I, et al. Intracranial complications of hypercoagulability and superinfection in the setting of COVID-19: illustrative cases [J]. Journal of neurosurgery Case lessons, 2022, 3(21): CASE22127-CASE.	2022-12-08	Xiaoling Liu	excluded	Inclusion criteria were not met
[929]	BLOCH E M, SULLIVAN D J, SHOHAM S, et al. The Potential Role of Passive Antibody-Based Therapies as Treatments for Monkeypox [J]. Mbio, 2022.	2022-12-08	Xiaoling Liu	excluded	Inclusion criteria were not met
[930]	BLOCK J P, BOCHMER T K, FORREST C B, et al. Cardiac Complications After SARS-CoV-2 Infection and mRNA COVID-19 Vaccination - PCORnet, United States, January 2021-January 2022 [J]. Mmwr-Morbidity and Mortality Weekly Report, 2022, 71(14): 517-23.	2022-12-08	Xiaoling Liu	excluded	Inclusion criteria were not met
[931]	BLONDEAU-LECOMTE E, JOSEPH N. A pneumothorax in the setting of COVID-19 associated pneumatoceles in a pediatric patient [J]. Pediatric Pulmonology, 2022, 57(7): 1806-8.	2022-12-08	Xiaoling Liu	excluded	Inclusion criteria were not met
[932]	BLUM K, BOWIRRAT A, GOMEZ L L, et al. Why haven't we solved the addiction crisis? [J]. Journal of the Neurological Sciences, 2022, 442.	2022-12-08	Xiaoling Liu	excluded	Inclusion criteria were not met
[933]	BLYTH C C. Editorial Commentary on "Severity of Illness Caused by Severe Acute Respiratory Syndrome Coronavirus 2 Variants of Concern in Children: A Single-Center Retrospective Cohort Study" [J]. Journal of the Pediatric Infectious Diseases Society, 2022.	2022-12-08	Xiaoling Liu	excluded	Inclusion criteria were not met
[934]	BOARD A R, KIM S, PARK J, et al. Risk factors for COVID-19 among persons with substance use disorder (PWSUD) with hospital visits – United States, April 2020–December 2020 [J]. Drug and Alcohol Dependence, 2022, 232.	2022-12-08	Xiaoling Liu	excluded	Inclusion criteria were not met
[935]	BOARD A R, KIM S, PARK J, et al. Risk factors for COVID-19 among persons with substance use disorder (PWSUD) with hospital visits - United States, April 2020-December 2020 [J]. Drug Alcohol Depend, 2022, 232: 109297.	2022-12-08	Xiaoling Liu	excluded	Inclusion criteria were not met
[936]	BOBO E, FONGARO E, LIN L, et al. Mental Health of Children With Attention Deficit and Hyperactivity Disorder and Their Parents During the COVID-19 Lockdown: A National Cross-Sectional Study [J]. Frontiers in Psychiatry, 2022, 13.	2022-12-08	Xiaoling Liu	excluded	Inclusion criteria were not met
[937]	BOBOT M, HEIM X, MAX H, et al. Prevalence of Covid-Associated Renal Injury in Icu and Prognosis of Proximal Tubular Dysfunction in Acute Respiratory Distress Syndrome [J]. Nephrology Dialysis Transplantation, 2022, 37: I243-I.	2022-12-08	Xiaoling Liu	excluded	Inclusion criteria were not met
[938]	BOCCIA R, GLASPY J, CRAWFORD J, et al. Chemotherapy-Induced Neutropenia and Febrile Neutropenia in the US: A Beast of Burden That Needs to Be Tamed? [J]. Oncologist, 2022, 27(8): 625-36.	2022-12-08	Xiaoling Liu	excluded	Inclusion criteria were not met
[939]	BOCK M J, VAUGHN G R, CHAU P, et al. Organ transplantation using COVID-19-positive deceased donors [J]. American Journal, 2022, 22(9): 2203-16.	2022-12-08	Xiaoling Liu	excluded	Inclusion criteria were not met
[940]	BOCKMANN J O, YU S Y. Using Mindfulness-Based Interventions to Support Self-regulation in Young Children: A Review of the Literature [J]. Early childhood education journal, 2022: 1-11.	2022-12-08	Xiaoling Liu	excluded	Inclusion criteria were not met
[941]	BODDEN C, PANG T Y, FENG Y, et al. Intergenerational effects of a paternal Western diet during adolescence on offspring gut microbiota, stress reactivity, and social behavior [J]. Faseb Journal, 2022, 36(1).	2022-12-08	Xiaoling Liu	excluded	Inclusion criteria were not met
[942]	BODE S F N, HAENDLY M, FABRICIUS D, et al. Pulmonary Function and Persistent Clinical Symptoms in Children and Their Parents 12 Months After Mild SARS-CoV-2 Infection [J]. Frontiers in Pediatrics, 2022, 10.	2022-12-08	Xiaoling Liu	excluded	Inclusion criteria were not met
[943]	BODKIN C, BONDY S, REGENSTREIF L, et al. Rates of opioid agonist treatment prescribing in provincial prisons in Ontario, Canada, 2015-2018: a repeated cross-sectional analysis [J]. Bmj Open, 2021, 11(11).	2022-12-08	Xiaoling Liu	excluded	Inclusion criteria were not met
[944]	BODY A, AHERN E, LAL L, et al. Protocol for SARS-CoV-2 post-vaccine surveillance study in Australian adults and children with cancer: an observational study of safety and serological and immunological response to SARS-CoV-2 vaccination (SerOzNET) [J]. BMC Infectious, 2022, 22(1).	2022-12-08	Xiaoling Liu	excluded	Inclusion criteria were not met
[945]	BOEHM B A, PACKER C D. Persistent Relapsing Immune Thrombocytopenia Following COVID-19 Infection [J]. Cureus, 2022, 14(7): e27133-e.	2022-12-08	Xiaoling Liu	excluded	Inclusion criteria were not met
[946]	BOESECKE C, KIMHOFER T, TOCHA C, et al. PrEP ROLLOUT and COVID-19 ARE IMPACTING COMMUNITY-BASED TESTING for HIV & OTHER STIs [J]. Topics in Antiviral Medicine, 2022, 30(1 SUPPL): 372-3.	2022-12-08	Xiaoling Liu	excluded	Inclusion criteria were not met
[947]	BOGDAN I, CITU C, BRATOSIN F, et al. The Impact of Multiplex PCR in Diagnosing and Managing Bacterial Infections in COVID-19 Patients Self-Medicated with Antibiotics [J]. Antibiotics, 2022, 11(4).	2022-12-08	Xiaoling Liu	excluded	Inclusion criteria were not met
[948]	BOGS T, SALEH N, YAVUZ S T, et al. Aseptic Meningitis, Mucocutaneous Lesions and Arthritis after COVID-19 Vaccination in a 15-Year-Old Boy [J]. Vaccines, 2022, 10(2).	2022-12-08	Xiaoling Liu	excluded	Inclusion criteria were not met
[949]	BOGUSZEWSKI R, MAKOWSKA M, PODKOWINSKA M. Changes in intensification of religious involvement during the COVID-19 pandemic in Poland [J]. Plos One, 2022, 17(6).	2022-12-08	Xiaoling Liu	excluded	Inclusion criteria were not met
[950]	BOHL J A, LAY S, CHEA S, et al. Discovering disease-causing pathogens in resource-scarce Southeast Asia using a global metagenomic pathogen monitoring system [J]. Proceedings of the National Academy of Sciences of the United States of America, 2022, 119(11).	2022-12-08	Xiaoling Liu	excluded	Inclusion criteria were not met
[951]	BOHLIN J, PAGE C M, LEE Y, et al. Age and sex effects on DNA methylation sites linked to genes implicated in severe COVID-19 and SARS-CoV-2 host cell entry [J]. PLoS ONE, 2022, 17(6 June).	2022-12-08	Xiaoling Liu	excluded	Inclusion criteria were not met
[952]	BOHN M K, YOUSEF P, STEELE S, et al. MultiInflammatory Syndrome in Children: A View into Immune Pathogenesis from a Laboratory Perspective [J]. The journal of applied laboratory medicine, 2022, 7(1): 311-21.	2022-12-08	Xiaoling Liu	excluded	Inclusion criteria were not met
[953]	BOHULA E A, BERG D D, LOPES M S, et al. Anticoagulation and Antiplatelet Therapy for Prevention of Venous and Arterial Thrombotic Events in Critically Ill Patients with COVID-19: COVID-PACT [J]. Circulation, 2022: 1344‐56.	2022-12-08	Xiaoling Liu	excluded	Inclusion criteria were not met
[954]	BOHUS M, STOFFERS-WINTERLING J, SHARP C, et al. Borderline personality disorder [J]. Lancet, 2021, 398(10310): 1528-40.	2022-12-08	Xiaoling Liu	excluded	Inclusion criteria were not met
[955]	BOIRO H, EINARSDOTTIR J, GUNNLAUGSSON G. Impact of the COVID-19 pandemic on the life of Bissau-Guinean religious (Quranic) schoolboys during a state of emergency: a qualitative study [J]. Bmj Paediatrics Open, 2021, 5(1).	2022-12-08	Xiaoling Liu	excluded	Inclusion criteria were not met
[956]	BOISSON A, GOEL V, YOTEBIENG M, et al. Implementation Approaches for Introducing and Overcoming Barriers to Hepatitis B Birth-Dose Vaccine in sub-Saharan Africa [J]. Global health, science and practice, 2022, 10(1).	2022-12-08	Xiaoling Liu	excluded	Inclusion criteria were not met
[957]	BOISSON A, GOEL V, YOTEBIENG M, et al. Implementation Approaches for Introducing and Overcoming Barriers to Hepatitis B Birth-Dose Vaccine in sub-Saharan Africa [J]. Global Health-Science and Practice, 2022, 10(1).	2022-12-08	Xiaoling Liu	excluded	Inclusion criteria were not met
[958]	BóKKON I, KAPóCS G, VUCSKITS A, et al. Covid-19: The significance of platelets, mitochondria, vitamin d, serotonin and the gut microbiota [J]. Current Medicinal Chemistry, 2021, 28(37): 7634-57.	2022-12-08	Xiaoling Liu	excluded	Inclusion criteria were not met
[959]	BOLESLAWSKA I, BLASZCZYK-BEBENEK E, JAGIELSKI P, et al. Nutritional behaviors of women and men in Poland during confinement related to the SARS-CoV-2 epidemic [J]. Scientific Reports, 2021, 11(1).	2022-12-08	Xiaoling Liu	excluded	Inclusion criteria were not met
[960]	BOLTON K L, KOH Y, FOOTE M B, et al. Clonal hematopoiesis is associated with risk of severe Covid-19 [J]. Nat Commun, 2021, 12(1): 5975.	2022-12-08	Xiaoling Liu	excluded	Inclusion criteria were not met
[961]	BOLTON S, JOYCE D W, GORDON-SMITH K, et al. Psychosocial markers of age at onset in bipolar disorder: a machine learning approach [J]. Bjpsych Open, 2022, 8(4).	2022-12-08	Xiaoling Liu	excluded	Inclusion criteria were not met
[962]	BONARDI O, WANG Y, LI K, et al. Effects of COVID-19 Mental Health Interventions Among Children, Adolescents, and Adults Not Quarantined or Undergoing Treatment Due to COVID-19 Infection: A Systematic Review of Randomised Controlled Trials [J]. Canadian Journal of Psychiatry-Revue Canadienne De Psychiatrie, 2022, 67(5): 336-50.	2022-12-08	Xiaoling Liu	excluded	Inclusion criteria were not met
[963]	BONETT S, TEIXEIRA DA SILVA D, LAZAR N, et al. Trends in sexually transmitted infection screening during COVID-19 and missed cases among adolescents [J]. Public health, 2022, 213: 171-6.	2022-12-08	Xiaoling Liu	excluded	Inclusion criteria were not met
[964]	BONG-SUN K. The mediating effect of family function and the moderating effect of economic level in the relationship between economic difficulties caused by COVID-19 and adolescents depression. 중심으로 [J]. 2022, 24(1): 31-56.	2022-12-08	Xiaoling Liu	excluded	Inclusion criteria were not met
[965]	BONIFACIUS A, TISCHER-ZIMMERMANN S, SANTAMORENA M M, et al. Rapid Manufacturing of Highly Cytotoxic Clinical-Grade SARS-CoV-2-specific T Cell Products Covering SARS-CoV-2 and Its Variants for Adoptive T Cell Therapy [J]. Frontiers in Bioengineering and Biotechnology, 2022, 10.	2022-12-08	Xiaoling Liu	excluded	Inclusion criteria were not met
[966]	BONILLA GONZALEZ C, HINCAPIE ECHEVERRIA M, PLAZAS PACHON R, et al. Case Report: Fatal Acute Liver Failure With Giant Cell Transformation in a Pediatric Patient Associated With MIS-C [J]. Frontiers in Pediatrics, 2022, 9.	2022-12-08	Xiaoling Liu	excluded	Inclusion criteria were not met
[967]	BONILLA GONZALEZ C, HINCAPIé ECHEVERRíA M, PLAZAS PACHóN R, et al. Case Report: Fatal Acute Liver Failure With Giant Cell Transformation in a Pediatric Patient Associated With MIS-C [J]. Frontiers in Pediatrics, 2022, 9.	2022-12-08	Xiaoling Liu	excluded	Inclusion criteria were not met
[968]	BONNER C P, BROWNE F A, CARNEY T, et al. Mandrax use, sexual risk, and opportunities for pre-exposure prophylaxis among out-of-school adolescent girls and young women in Cape Town, South Africa [J]. South African medical journal, 2022, 112(5): 341‐6.	2022-12-08	Xiaoling Liu	excluded	Inclusion criteria were not met
[969]	BOODRAM B, MACKESY-AMITI M E, KHANNA A, et al. People who inject drugs in metropolitan Chicago: A meta-analysis of data from 1997-2017 to inform interventions and computational modeling toward hepatitis C microelimination [J]. PLoS One, 2022, 17(1): e0248850.	2022-12-08	Xiaoling Liu	excluded	Inclusion criteria were not met
[970]	BOOKSER B A, RUIZ M, OLU-ODUMOSU A, et al. Context matters for preschool discipline: effects of distance learning and pandemic fears [J]. School psychology (washington, DC), 2021, 36(5): 325‐34.	2022-12-08	Xiaoling Liu	excluded	Inclusion criteria were not met
[971]	BOONCHAI S, SANGKHATHAT S, LAOCHAREONSUK W, et al. Stuttering priapism in a pediatric patient with pheochromocytoma-induced thrombocytosis [J]. Urology annals, 2022, 14(3): 283-7.	2022-12-08	Xiaoling Liu	excluded	Inclusion criteria were not met
[972]	BOOTH S, HAWKES E, KIRKWOOD A A, et al. Avenue - Avelumab in the Frontline Treatment of Advanced Classic Hodgkin Lymphoma - a Window Study [J]. Blood, 2021, 138: 2470.	2022-12-08	Xiaoling Liu	excluded	Inclusion criteria were not met
[973]	BOPPANA S B, PINNINTI S G, BRITT W J. Coronavirus Disease 2019 and Children [J]. Journal Infectious, 2021, 224(11): 1807-9.	2022-12-08	Xiaoling Liu	excluded	Inclusion criteria were not met
[974]	BORAH P, XIAO X, LEE D K L. Narrative Messages, Information Seeking and COVID-19 Vaccine Intention: the Moderating Role of Perceived Behavioral Control [J]. American journal of health promotion, 2022, 36(6): 923‐33.	2022-12-08	Xiaoling Liu	excluded	Inclusion criteria were not met
[975]	BORCH L, HOLM M, KNUDSEN M, et al. Long COVID symptoms and duration in SARS-CoV-2 positive children-a nationwide cohort study [J]. European Journal of Pediatrics, 2022, 181(4): 1597-607.	2022-12-08	Xiaoling Liu	excluded	Inclusion criteria were not met
[976]	BORCHERS J, MAKITIE O, LAAKSO S. Infections and demanding endocrine care contribute to increased mortality in patients with APECED [J]. European journal of endocrinology, 2021, 185(5): K15-K9.	2022-12-08	Xiaoling Liu	excluded	Inclusion criteria were not met
[977]	BORCHERS J, MäKITIE O, LAAKSO S. Infections and demanding endocrine care contribute to increased mortality in patients with APECED [J]. European journal of endocrinology, 2021, 185(5): K13-k7.	2022-12-08	Xiaoling Liu	excluded	Inclusion criteria were not met
[978]	BORDA M, GRISHCHENKO N, KOWALCZYK-ROLCZYNSKA P. Impact of Digital Inequality on the COVID-19 Pandemic: Evidence from European Union Countries [J]. Sustainability, 2022, 14(5).	2022-12-08	Xiaoling Liu	excluded	Inclusion criteria were not met
[979]	BORDBAR M M, SAMADINIA H, SHEINI A, et al. Visual diagnosis of COVID-19 disease based on serum metabolites using a paper-based electronic tongue [J]. Analytica Chimica Acta, 2022, 1226.	2022-12-08	Xiaoling Liu	excluded	Inclusion criteria were not met
[980]	BORDEA M A, COSTACHE C, GRAMA A, et al. Cytokine cascade in Kawasaki disease versus Kawasaki-like syndrome [J]. Physiological research, 2022, 71(1): 17-27.	2022-12-08	Xiaoling Liu	excluded	Inclusion criteria were not met
[981]	BOREL M, XIE L, KAPERA O, et al. Long-term physical, mental and social health effects of COVID-19 in the pediatric population: a scoping review [J]. World Journal of Pediatrics, 2022, 18(3): 149-59.	2022-12-08	Xiaoling Liu	excluded	Inclusion criteria were not met
[982]	BORGES DE SOUZA U J, DOS SANTOS R N, GIOVANETTI M, et al. Genomic Epidemiology Reveals the Circulation of the Chikungunya Virus East/Central/South African Lineage in Tocantins State, North Brazil [J]. Viruses-Basel, 2022, 14(10).	2022-12-08	Xiaoling Liu	excluded	Inclusion criteria were not met
[983]	BORGES L I, FORCATO S, DO NASCIMENTO OLANDA L C, et al. Treatment with topiramate in rats during childhood causes testicular structural impairment at adulthood [J]. Journal of developmental origins of health and disease, 2022.	2022-12-08	Xiaoling Liu	excluded	Inclusion criteria were not met
[984]	BORNSCHEUER L, LUNDIN A, FORSELL Y, et al. The cannabinoid receptor-1 gene interacts with stressful life events to increase the risk for problematic alcohol use [J]. Scientific Reports, 2022, 12(1).	2022-12-08	Xiaoling Liu	excluded	Inclusion criteria were not met
[985]	BOROCCO C, LAFAY C, PLANTARD I, et al. SARS-CoV-2-associated Henoch-Schonlein purpura in a 13-year-old girl [J]. Archives De Pediatrie, 2021, 28(7): 573-5.	2022-12-08	Xiaoling Liu	excluded	Inclusion criteria were not met
[986]	BORODULINA E A, PISKUN V V, URAKSINA M V, et al. Molecular genetic tests GeneXpert MTB/RIF and Xpert MTB/RIF (Ultra) in the diagnosis of tuberculosis (review of literature) [J]. Klinicheskaia laboratornaia diagnostika, 2022, 67(9): 544-9.	2022-12-08	Xiaoling Liu	excluded	Inclusion criteria were not met
[987]	BORREMANS G, GEERTS A, HERBELET S, et al. Bag-mask ventilation by low- or untrained rescuers during resuscitation: a randomised cross-over study [J]. Resuscitation, 2022, 175: S67‐.	2022-12-08	Xiaoling Liu	excluded	Inclusion criteria were not met
[988]	BOSA L, DI CHIARA C, GAIO P, et al. Protective SARS-CoV-2 Antibody Response in Children With Inflammatory Bowel Disease [J]. Frontiers in Pediatrics, 2022, 10.	2022-12-08	Xiaoling Liu	excluded	Inclusion criteria were not met
[989]	BOSCH R, PAGEROLS M, PRAT R, et al. Changes in the Mental Health of Children and Adolescents during the COVID-19 Lockdown: Associated Factors and Life Conditions [J]. International Journal of Environmental Research and Public Health, 2022, 19(7).	2022-12-08	Xiaoling Liu	excluded	Inclusion criteria were not met
[990]	BOSCO A, DESSì A, ZANZA C, et al. Resolvins' Obesity-Driven Deficiency: The Implications for Maternal-Fetal Health [J]. Nutrients, 2022, 14(8).	2022-12-08	Xiaoling Liu	excluded	Inclusion criteria were not met
[991]	BOSCO A, DESSI D, ZANZA C, et al. Resolvins' Obesity-Driven Deficiency: The Implications for Maternal-Fetal Health [J]. Nutrients, 2022, 14(8).	2022-12-08	Xiaoling Liu	excluded	Inclusion criteria were not met
[992]	BOSSLEY C J, KAVALIUNAITE E, HARMAN K, et al. Post-acute COVID-19 outcomes in children requiring hospitalisation [J]. Sci Rep, 2022, 12(1): 8208.	2022-12-08	Xiaoling Liu	excluded	Inclusion criteria were not met
[993]	BOSTANGHADIRI N, JAZI F M, RAZAVI S, et al. Mycobacterium tuberculosis and SARS-CoV-2 Coinfections: A Review [J]. Frontiers in Microbiology, 2022, 12.	2022-12-08	Xiaoling Liu	excluded	Inclusion criteria were not met
[994]	BOTA A, HOLMBERG M, GARDNER L, et al. Socioeconomic and environmental patterns behind H1N1 spreading in Sweden [J]. Sci Rep, 2021, 11(1): 22512.	2022-12-08	Xiaoling Liu	excluded	Inclusion criteria were not met
[995]	BOTELHO T A, SANTOS J M N, PINHO C M S, et al. Ketoacidosis in new-onset type 1 diabetes: did the severity increase during the COVID-19 pandemic? [J]. Journal of Pediatric Endocrinology & Metabolism, 2022, 35(1): 73-7.	2022-12-08	Xiaoling Liu	excluded	Inclusion criteria were not met
[996]	BOTTARI G, SEVERINI F, MARKOWICH A H, et al. Hemoadsorption for severe MIS-C in critically ill children, should we consider it as a therapeutic opportunity? [J]. International Journal Artificial Organs, 2022, 45(10): 871-7.	2022-12-08	Xiaoling Liu	excluded	Inclusion criteria were not met
[997]	BOTTEMANNE H, VAHDAT B, JOUAULT C, et al. Becoming a Mother During COVID-19 Pandemic: How to Protect Maternal Mental Health Against Stress Factors [J]. Frontiers in Psychiatry, 2022, 12.	2022-12-08	Xiaoling Liu	excluded	Inclusion criteria were not met
[998]	BOZHCHENKO A P, ISAKOV V D, YAGMUROV O D, et al. [Comparative analysis of the volume and structure of non-violent death in St. Petersburg and Novgorod region over the past 5 years] [J]. Sudebno-meditsinskaia ekspertiza, 2022, 65(3): 10-4.	2022-12-08	Xiaoling Liu	excluded	Inclusion criteria were not met
[999]	BOZIO C H, GRANNIS S J, NALEWAY A L, et al. Laboratory-Confirmed COVID-19 Among Adults Hospitalized with COVID-19-Like Illness with Infection-Induced or mRNA Vaccine-Induced SARS-CoV-2 Immunity - Nine States, January-September 2021 [J]. MMWR Morb Mortal Wkly Rep, 2021, 70(44): 1539-44.	2022-12-08	Xiaoling Liu	excluded	Inclusion criteria were not met
[1000]	BOZIO C H, GRANNIS S J, NALEWAY A L, et al. Laboratory-Confirmed COVID-19 Among Adults Hospitalized with COVID-19-Like Illness with Infection-Induced or mRNA Vaccine-Induced SARS-CoV-2 Immunity - Nine States, January-September 2021 [J]. MMWR Morbidity and mortality weekly report, 2021, 70(44): 1539-44.	2022-12-08	Xiaoling Liu	excluded	Inclusion criteria were not met
[1001]	BOZKURT B, KAMAT I, HOTEZ P J. Myocarditis with COVID-19 mRNA Vaccines [J]. Circulation, 2021, 144(6): 471-84.	2022-12-08	Xiaoling Liu	excluded	Inclusion criteria were not met
[1002]	BOZKURT F, COŞKUN Ö, YELEç S, et al. Evaluation of clinical and laboratory findings in severe group COVID-19 pregnants without comorbidity [J]. Turkish Journal Medical Sciences, 2022, 52(1): 11-20.	2022-12-08	Xiaoling Liu	excluded	Inclusion criteria were not met
[1003]	BOZONNAT A, ASSAN F, LEGOFF J, et al. SARS-CoV-2 infection inducing severe flare up of Deficiency of Interleukin Thirty-six (IL-36) Receptor Antagonist (DITRA) resulting from a mutation invalidating the activating cleavage site of the IL-36 receptor antagonist [J]. Journal Clinical Immunology, 2021, 41(7): 1511-4.	2022-12-08	Xiaoling Liu	excluded	Inclusion criteria were not met
[1004]	BOZZANI A, ARICI V, TICOZZELLI G, et al. Reduced Vascular Practice and Increased Cardiovascular Mortality for COVID-19-Negative Patients [J]. Journal of Surgical Research, 2022, 272: 146-52.	2022-12-08	Xiaoling Liu	excluded	Inclusion criteria were not met
[1005]	BOZZOLA E, FERRARA P, SPINA G, et al. The pandemic within the pandemic: the surge of neuropsychological disorders in Italian children during the COVID-19 era [J]. Italian journal of pediatrics, 2022, 48(1).	2022-12-08	Xiaoling Liu	excluded	Inclusion criteria were not met
[1006]	BRACHO-BORRO M, FRANCO-RUIZ P A, MAGAñA M. The use of azathioprine in atopic dermatitis: A review [J]. Dermatologic Therapy, 2022, 35(9).	2022-12-08	Xiaoling Liu	excluded	Inclusion criteria were not met
[1007]	BRACKO M, SIMON U K. Virus-related Knowledge in Covid-19 Times-Results from two Cross-sectional Studies in Austria and Implications for School [J]. International journal of biological sciences, 2022, 18(4): 1627-50.	2022-12-08	Xiaoling Liu	excluded	Inclusion criteria were not met
[1008]	BRACONE F, GIALLUISI A, COSTANZO S, et al. Retrospective Recall of Psychological Distress Experienced During the First COVID-19 Lockdown in Italy: Results From the ALT RISCOVID-19 Survey [J]. International journal of public health, 2022, 67.	2022-12-08	Xiaoling Liu	excluded	Inclusion criteria were not met
[1009]	BRADLEY J G, BIRON E, MCEVOY A O. Limping in a Pandemic [J]. Pediatrics, 2022, 149.	2022-12-08	Xiaoling Liu	excluded	Inclusion criteria were not met
[1010]	BRAINARD J. News at a glance [J]. Science, 2022, 375(6584): 940-1.	2022-12-08	Xiaoling Liu	excluded	Inclusion criteria were not met
[1011]	BRAINARD J, SAMPEDRO C M G, SWEETING A, et al. Was Alpha deadlier than wild-type COVID? Analysis in rural England [J]. Infection, 2022, 50(5): 1171-8.	2022-12-08	Xiaoling Liu	excluded	Inclusion criteria were not met
[1012]	BRAKENHOFF T B, FRANKS B, GOODALE B M, et al. A prospective, randomized, single-blinded, crossover trial to investigate the effect of a wearable device in addition to a daily symptom diary for the Remote Early Detection of SARS-CoV-2 infections (COVID-RED): a structured summary of a study protocol for a randomized controlled trial [J]. Trials, 2021, 22(1): 694‐.	2022-12-08	Xiaoling Liu	excluded	Inclusion criteria were not met
[1013]	BRAMBILLA I, DELLE CAVE F, GUARRACINO C, et al. Obesity and COVID-19 in children and adolescents: a double pandemic [J]. Acta bio-medica : Atenei Parmensis, 2022, 93(S3): e2022195.	2022-12-08	Xiaoling Liu	excluded	Inclusion criteria were not met
[1014]	BRANCO CAETANO F, LABRUSCO M, RIOS J, et al. Cough and Dyspnea in 2021: A Case of Asthma, COVID-19, or.? [J]. Cogent Medicine, 2021, 8.	2022-12-08	Xiaoling Liu	excluded	Inclusion criteria were not met
[1015]	BRANDA F, PIERINI M, MAZZOLI S. Hepatitis of unknown origin in children: Why and how to create an open access database [J]. Journal of clinical virology plus, 2022, 2(3): 100102.	2022-12-08	Xiaoling Liu	excluded	Inclusion criteria were not met
[1016]	BRANDELL K, VANBENSCHOTEN H, PARACHINI M, et al. Telemedicine as an alternative way to access abortion in Italy and characteristics of requests during the COVID-19 pandemic [J]. Bmj Sexual & Reproductive Health, 2022, 48(4): 252-8.	2022-12-08	Xiaoling Liu	excluded	Inclusion criteria were not met
[1017]	BRANDWIJK R J M G E, MICHELS M A H M, VAN ROSSUM M, et al. Pitfalls in complement analysis: A systematic literature review of assessing complement activation [J]. Frontiers in Immunology, 2022, 13.	2022-12-08	Xiaoling Liu	excluded	Inclusion criteria were not met
[1018]	BRATAN T, AICHINGER H, BRKIC N, et al. Impact of the COVID-19 pandemic on ongoing health research: an ad hoc survey among investigators in Germany [J]. Bmj Open, 2021, 11(12).	2022-12-08	Xiaoling Liu	excluded	Inclusion criteria were not met
[1019]	BRAUN K V N, DREXLER M, ROZENFELD R A, et al. Multicomponent Strategies to Prevent SARS-CoV-2 Transmission - Nine Overnight Youth Summer Camps, United States, June-August 2021 [J]. Mmwr-Morbidity and Mortality Weekly Report, 2021, 70(40): 1420-4.	2022-12-08	Xiaoling Liu	excluded	Inclusion criteria were not met
[1020]	BRAVO L, SMOLENOV I, HAN H H, et al. Efficacy of the adjuvanted subunit protein COVID-19 vaccine, SCB-2019: a phase 2 and 3 multicentre, double-blind, randomised, placebo-controlled trial [J]. Lancet (london, england), 2022, 399(10323): 461‐72.	2022-12-08	Xiaoling Liu	excluded	Inclusion criteria were not met
[1021]	BRAVO L, SMOLENOV I, HAN H H, et al. Efficacy of the adjuvanted subunit protein COVID-19 vaccine, SCB-2019: a phase 2 and 3 multicentre, double-blind, randomised, placebo-controlled trial [J]. Lancet, 2022, 399(10323): 461-72.	2022-12-08	Xiaoling Liu	excluded	Inclusion criteria were not met
[1022]	BRAXTON A M, CREISHER P S, RUIZ-BEDOYA C A, et al. Hamsters as a Model of Severe Acute Respiratory Syndrome Coronavirus-2 [J]. Comparative Medicine, 2021, 71(5): 1-13.	2022-12-08	Xiaoling Liu	excluded	Inclusion criteria were not met
[1023]	BREHM R, NARAYANAM L, CHON G. COVID-19-Associated Parotitis in a 10-Week-Old Male [J]. Cureus, 2022, 14(11): e31054.	2022-12-08	Xiaoling Liu	excluded	Inclusion criteria were not met
[1024]	BRENNEROVA K, SKOPKOVA M, OSTROZLIKOVA M, et al. Genetic testing is necessary for correct diagnosis and treatment in patients with isolated methylmalonic aciduria: a case report [J]. Bmc Pediatrics, 2021, 21(1).	2022-12-08	Xiaoling Liu	excluded	Inclusion criteria were not met
[1025]	BRESLIN G, DEMPSTER M, BERRY E, et al. COVID-19 vaccine uptake and hesitancy survey in Northern Ireland and Republic of Ireland: Applying the theory of planned behaviour [J]. Plos One, 2021, 16(11).	2022-12-08	Xiaoling Liu	excluded	Inclusion criteria were not met
[1026]	BREWER A, BENEFIELD E, BOEHME S, et al. Utilization of a Pharmacy Technician to Improve Immunization Rates for Pediatric Heart and Kidney Transplant Recipients [J]. American Journal, 2022, 22: 1073-4.	2022-12-08	Xiaoling Liu	excluded	Inclusion criteria were not met
[1027]	BREWER L C, JENKINS S, HAYES S N, et al. Community-based, cluster-randomized pilot trial of a cardiovascular mHealth intervention: Rationale, design, and baseline findings of the FAITH! Trial [J]. American Heart Journal, 2022, 247: 1-14.	2022-12-08	Xiaoling Liu	excluded	Inclusion criteria were not met
[1028]	BREWSTER R C, PARSONS C, LAIRD-GION J, et al. COVID-19-Associated Croup in Children [J]. Pediatrics, 2022, 149(6).	2022-12-08	Xiaoling Liu	excluded	Inclusion criteria were not met
[1029]	BRIANA D D, PAPAEVANGELOU V, SYRIDOU G, et al. Clinical symptoms associated with laboratory findings and placental histopathology in full-term, non-infected neonates born to severe acute respiratory syndrome coronavirus 2 (SARS-CoV-2) positive mothers [J]. Journal of Maternal-Fetal & Neonatal Medicine, 2021.	2022-12-08	Xiaoling Liu	excluded	Inclusion criteria were not met
[1030]	BRICEñO-MAYORGA G P, GUTIéRREZ R, SOTOMAYOR C, et al. Pulmonary embolism risk factors for intensive care unit anticoagulated COVID-19 patients undergoing computed tomography angiography [J]. Revista Brasileira de terapia intensiva, 2021, 33(3): 346-52.	2022-12-08	Xiaoling Liu	excluded	Inclusion criteria were not met
[1031]	BRIDWELL R E, FIGLEWICZ M R, BIRDSONG S, et al. Pediatric volvulus induced thyroid storm [J]. American Journal of Emergency Medicine, 2021, 49.	2022-12-08	Xiaoling Liu	excluded	Inclusion criteria were not met
[1032]	BRIEN M-E, BOURON-DAL SOGLIO D, DAL SOGLIO S, et al. Pandemic stress and SARS-CoV-2 infection are associated with pathological changes at the maternal-fetal interface [J]. Placenta, 2021, 115: 37-44.	2022-12-08	Xiaoling Liu	excluded	Inclusion criteria were not met
[1033]	BRINDISI G, DI MARINO V P, OLIVERO F, et al. Effects of COVID-19 lockdown on weight in a cohort of allergic children and adolescents [J]. Italian journal of pediatrics, 2022, 48(1).	2022-12-08	Xiaoling Liu	excluded	Inclusion criteria were not met
[1034]	BRINDISI G, ZICARI A M, PARISI G F, et al. Prevalence of COVID-19 in children affected by allergic rhinoconjunctivitis and asthma: results from the second "SIAIP rhinosinusitis and conjunctivitis committee" survey [J]. Italian journal of pediatrics, 2022, 48(1): 1.	2022-12-08	Xiaoling Liu	excluded	Inclusion criteria were not met
[1035]	BRINGOLF-ISLER B, HAENGGI J, KAYSER B, et al. COVID-19 pandemic and health related quality of life in primary school children in Switzerland: a repeated cross-sectional study [J]. Swiss Medical Weekly, 2021, 151.	2022-12-08	Xiaoling Liu	excluded	Inclusion criteria were not met
[1036]	BRINKMANN F, DIEBNER H H, MATENAR C, et al. Seroconversion rate and socio-economic and ethnic risk factors for SARS-CoV-2 infection in children in a population-based cohort, Germany, June 2020 to February 2021 [J]. Euro surveillance : bulletin Europeen sur les maladies transmissibles = European communicable disease bulletin, 2022, 27(37).	2022-12-08	Xiaoling Liu	excluded	Inclusion criteria were not met
[1037]	BRITKOVA T A, ISAEVA P V, NIZAMOVA G F. The influence of the self-isolation regime on the prevalence of infectious diseases in children living in urban and rural areas [J]. Child Infect, 2021, 20(3): 58-60.	2022-12-08	Xiaoling Liu	excluded	Inclusion criteria were not met
[1038]	BRITTO C, MOHORIANU I, YEUNG T, et al. Host Respiratory Transcriptome Signature Associated with Poor Outcome in Children with Influenza-Staphylococcus aureus Pneumonia [J]. Journal of Infectious Diseases, 2022, 226(7): 1286-94.	2022-12-08	Xiaoling Liu	excluded	Inclusion criteria were not met
[1039]	BROAD J, FORMAN J, BRIGHOUSE J, et al. Post-COVID-19 paediatric inflammatory multisystem syndrome: association of ethnicity, key worker and socioeconomic status with risk and severity [J]. Arch Dis Child, 2021, 106(12): 1218-25.	2022-12-08	Xiaoling Liu	excluded	Inclusion criteria were not met
[1040]	BRODIN P. SARS-CoV-2 infections in children: Understanding diverse outcomes [J]. Immunity, 2022, 55(2): 201-9.	2022-12-08	Xiaoling Liu	excluded	Inclusion criteria were not met
[1041]	BRODIN P, ARDITI M. Severe acute hepatitis in children: investigate SARS-CoV-2 superantigens [J]. The Lancet Gastroenterology and Hepatology, 2022, 7(7): 594-5.	2022-12-08	Xiaoling Liu	excluded	Inclusion criteria were not met
[1042]	BROENIMANN S, THALHAMMER F, SPRINGER A, et al. Ischemic Priapism in a 12 Year Old Patient Associated With Coronavirus Disease 2019 (COVID-19): A Case Report [J]. Urology, 2022, 165: 316-8.	2022-12-08	Xiaoling Liu	excluded	Inclusion criteria were not met
[1043]	BROG N A, HEGY J K, BERGER T, et al. Age, Motivation, and Emotion Regulation Skills Predict Treatment Outcome in an Internet-Based Self-Help Intervention for COVID-19 Related Psychological Distress [J]. Frontiers in public health, 2022, 10: 835356.	2022-12-08	Xiaoling Liu	excluded	Inclusion criteria were not met
[1044]	BRONSON S C, SESHIAH V. Transgenerational Transmission of Non-communicable Diseases: How to Break the Vicious Cycle? [J]. Cureus, 2021, 13(10): e18754.	2022-12-08	Xiaoling Liu	excluded	Inclusion criteria were not met
[1045]	BROUGH H A, LANSER B J, SINDHER S B, et al. Early intervention and prevention of allergic diseases [J]. Allergy, 2022, 77(2): 416-41.	2022-12-08	Xiaoling Liu	excluded	Inclusion criteria were not met
[1046]	BROWN C, KEY C, AGODOA I, et al. SAFETY, TOLERABILITY, AND PHARMACOKINETIC/PHARMACODYNAMIC RESULTS FROM PHASE 1 STUDIES OF GBT021601, A NEXT-GENERATION HBS POLYMERIZATION INHIBITOR FOR TREATMENT OF SICKLE CELL DISEASE [J]. Hemasphere, 2022, 6: 342‐3.	2022-12-08	Xiaoling Liu	excluded	Inclusion criteria were not met
[1047]	BROWN C A, AMERSON-BROWN M H, RAHMAN A, et al. Performance of six SARS-CoV-2 RNA detection systems in symptomatic and asymptomatic pediatric and maternal patients [J]. Future Virology, 2022, 17(3): 159-67.	2022-12-08	Xiaoling Liu	excluded	Inclusion criteria were not met
[1048]	BROWN J C, MOSHE M, BLACKWELL A, et al. Inactivation of SARS-CoV-2 in chlorinated swimming pool water [J]. Water Research, 2021, 205.	2022-12-08	Xiaoling Liu	excluded	Inclusion criteria were not met
[1049]	BROWN K L. European Pediatric Societies and severe acute respiratory syndrome coronavirus-2 vaccination in children under age 12 years: a different path in England? [J]. Journal of Pediatrics, 2022, 241: 263-.	2022-12-08	Xiaoling Liu	excluded	Inclusion criteria were not met
[1050]	BROWN M, GARBAJS N Z, GARCES J P D, et al. A case of adult multisystem inflammation syndrome following COVID-19 vaccine [J]. Critical Care Medicine, 2022, 50(1 SUPPL): 93.	2022-12-08	Xiaoling Liu	excluded	Inclusion criteria were not met
[1051]	BROWN N, FENTON R, HARFORD S. Impact of the Covid pandemic on health care equity in NHS General Dental Practice [J]. Community Dental Health, 2022.	2022-12-08	Xiaoling Liu	excluded	Inclusion criteria were not met
[1052]	BROWN R C, SANTOSH S, CRUZ K, et al. ETAVOPIVAT ONCE DAILY FOR UP TO 12 WKS IS WELL TOLERATED AND IMPROVES ANEMIA IN PATIENTS WITH SCD [J]. Pediatric blood & cancer, 2022, 69(SUPPL 2): S32‐S3.	2022-12-08	Xiaoling Liu	excluded	Inclusion criteria were not met
[1053]	BROWN R C C, REDFERN A, LISBON E, et al. GBT021601, a Next Generation HbS Polymerization Inhibitor: Results of Safety, Tolerability, Pharmacokinetics and Pharmacodynamics in Adults Living with Sickle Cell Disease and Healthy Volunteers [J]. Blood, 2021, 138.	2022-12-08	Xiaoling Liu	excluded	Inclusion criteria were not met
[1054]	BROWNSTEIN N C, REDDY H, WHITING J, et al. COVID-19 vaccine behaviors and intentions among a national sample of United States adults ages 18-45 [J]. Preventive Medicine, 2022, 160.	2022-12-08	Xiaoling Liu	excluded	Inclusion criteria were not met
[1055]	BROZAT J F, HANSES F, HAELBERGER M, et al. COVID-19 mortality in cirrhosis is determined by cirrhosis-associated comorbidities and extrahepatic organ failure: Results from the multinational LEOSS registry [J]. United European Gastroenterology Journal, 2022, 10(4): 409-24.	2022-12-08	Xiaoling Liu	excluded	Inclusion criteria were not met
[1056]	BROZAT J F, HANSES F, HASELBERGER M, et al. COVID-19 in patients with cirrhosis: insights from the multinational LEOSS registry [J]. Journal of Hepatology, 2022, 77: S339-S.	2022-12-08	Xiaoling Liu	excluded	Inclusion criteria were not met
[1057]	BROZAT J F, HANSES F, HASELBERGER M, et al. COVID-19 in patients with cirrhosis: insights from the multinational LEOSS registry [J]. Journal Hepatology, 2022, 77: S339.	2022-12-08	Xiaoling Liu	excluded	Inclusion criteria were not met
[1058]	BRUDY L, MEYER M, OBERHOFFER R, et al. Reduction in Health-related Quality of Life during Covid-19 pandemic in Children with Congenital Heart Disease - Findings from self and proxy report [J]. Cardiology in the young, 2022, 32(SUPPL 1): S177‐S8.	2022-12-08	Xiaoling Liu	excluded	Inclusion criteria were not met
[1059]	BRUGH K N, LEWIS Q, HADDAD C, et al. Characterizing and mapping the spatial variability of HIV risk among adolescent girls and young women: A cross-county analysis of population-based surveys in Eswatini, Haiti, and Mozambique [J]. Plos One, 2021, 16(12).	2022-12-08	Xiaoling Liu	excluded	Inclusion criteria were not met
[1060]	BRüMMER L E, ERDMANN C, TOLLE H, et al. The clinical utility and epidemiological impact of self-testing for SARS-CoV-2 using antigen detecting diagnostics: a systematic review and meta-analysis [Z]. 2022.10.1101/2022.07.03.22277183	2022-12-08	Xiaoling Liu	excluded	Inclusion criteria were not met
[1061]	BRUMMETT A. Defending secular clinical ethics expertise from an Engelhardt-inspired sense of theoretical crisis [J]. Theoretical medicine and bioethics, 2022, 43(1): 47-66.	2022-12-08	Xiaoling Liu	excluded	Inclusion criteria were not met
[1062]	BRUN B N, AYLWARD S C. Pediatric Intracranial Hypertension: A Spotlight on Imaging, the Idiopathic Intracranial Hypertension Treatment Trial, and COVID-19 Associated Cases [J]. Seminars in pediatric neurology, 2021, 40.	2022-12-08	Xiaoling Liu	excluded	Inclusion criteria were not met
[1063]	BRUSSOW H. COVID-19 and children: medical impact and collateral damage [J]. Microbial Biotechnology, 2022, 15(4): 1035-49.	2022-12-08	Xiaoling Liu	excluded	Inclusion criteria were not met
[1064]	BRüSSOW H. COVID-19 and children: medical impact and collateral damage [J]. Microbial Biotechnology, 2022, 15(4): 1035-49.	2022-12-08	Xiaoling Liu	excluded	Inclusion criteria were not met
[1065]	BRYANT M C, SPENCER L T, YALCINDAG A. A case of ANCA-associated vasculitis in a 16-year-old female following SARS-COV-2 infection and a systematic review of the literature [J]. Pediatr Rheumatol Online J, 2022, 20(1): 65.	2022-12-08	Xiaoling Liu	excluded	Inclusion criteria were not met
[1066]	BRYANT M C, TERRY SPENCER L, YALCINDAG A. Letter to the editor: Response to "COVID-19 associated pediatric vasculitis: A systematic review and detailed analysis of the pathogenesis" by Batu et al [J]. Semin Arthritis Rheum, 2022, 57: 152092.	2022-12-08	Xiaoling Liu	excluded	Inclusion criteria were not met
[1067]	BRYANT R A, MALIK A, AQEL I S, et al. Effectiveness of a brief group behavioural intervention on psychological distress in young adolescent Syrian refugees: a randomised controlled trial [J]. PLoS medicine, 2022, 19(8): e1004046.	2022-12-08	Xiaoling Liu	excluded	Inclusion criteria were not met
[1068]	BRZEK A, STRAUSS M, SANCHIS-GOMAR F, et al. Physical Activity, Screen Time, Sedentary and Sleeping Habits of Polish Preschoolers during the COVID-19 Pandemic and WHO's Recommendations: An Observational Cohort Study [J]. International Journal of Environmental Research and Public Health, 2021, 18(21).	2022-12-08	Xiaoling Liu	excluded	Inclusion criteria were not met
[1069]	BSHESH K, KHAN W, VATTOTH A L, et al. Lymphadenopathy post-COVID-19 vaccination with increased FDG uptake may be falsely attributed to oncological disorders: A systematic review [J]. Journal of medical virology, 2022, 94(5): 1833-45.	2022-12-08	Xiaoling Liu	excluded	Inclusion criteria were not met
[1070]	BUA B, TREVISANUTO D, CAVALLIN F, et al. Impact of personal protective equipment on neonatal resuscitation procedures [J]. Journal of maternal-fetal & neonatal medicine, 2021, 34(SUPPL 1): 62‐3.	2022-12-08	Xiaoling Liu	excluded	Inclusion criteria were not met
[1071]	BUBBICO L, BELLIZZI S, FERLITO S, et al. The Impact of COVID-19 on Individuals with Hearing and Visual Disabilities during the First Pandemic Wave in Italy [J]. International Journal of Environmental Research and Public Health, 2021, 18(19).	2022-12-08	Xiaoling Liu	excluded	Inclusion criteria were not met
[1072]	BUCCIOL G, TANGYE S G, MEYTS I. Coronavirus disease 2019 in patients with inborn errors of immunity: lessons learned [J]. Current Opinion in Pediatrics, 2021, 33(6): 648-56.	2022-12-08	Xiaoling Liu	excluded	Inclusion criteria were not met
[1073]	BUCHAN S A, NGUYEN L, WILSON S E, et al. Vaccine effectiveness of BNT162b2 against Omicron and Delta outcomes in adolescents [Z]. 2022.10.1101/2022.04.07.22273319	2022-12-08	Xiaoling Liu	excluded	Inclusion criteria were not met
[1074]	BUCHAN S A, SEO C Y, JOHNSON C, et al. Epidemiology of Myocarditis and Pericarditis Following mRNA Vaccination by Vaccine Product, Schedule, and Interdose Interval Among Adolescents and Adults in Ontario, Canada [J]. Jama Network Open, 2022, 5(6).	2022-12-08	Xiaoling Liu	excluded	Inclusion criteria were not met
[1075]	BUCHHORN R, MEYER C, SCHULZE-FORSTER K, et al. Autoantibody Release in Children after Corona Virus mRNA Vaccination: A Risk Factor of Multisystem Inflammatory Syndrome? [J]. Vaccines, 2021, 9(11).	2022-12-08	Xiaoling Liu	excluded	Inclusion criteria were not met
[1076]	BUCKLEY A, MILLS A, PAUL K, et al. SARS-CoV-2 Antibody Response among Women Infected during Pregnancy [J]. American journal of perinatology, 2022, 39(07): 707-13.	2022-12-08	Xiaoling Liu	excluded	Inclusion criteria were not met
[1077]	BUCYIBARUTA G, BLANGIARDO M, KONSTANTINOUDIS G. Community-level characteristics of COVID-19 vaccine hesitancy in England: A nationwide cross-sectional study [J]. European Journal of Epidemiology, 2022, 37(10): 1071-81.	2022-12-08	Xiaoling Liu	excluded	Inclusion criteria were not met
[1078]	BUCZKOWSKI K, OZOG-ZABOLSKA I, GULCZYNSKI J, et al. Hypoxic hepatitis as a complication of newly diagnosed type 1 diabetes in a teenager [J]. Autopsy & case reports, 2022, 12: e2021372-e.	2022-12-08	Xiaoling Liu	excluded	Inclusion criteria were not met
[1079]	BUCZKOWSKI K, OŻóG-ZABOLSKA I, GULCZYŃSKI J, et al. Hypoxic hepatitis as a complication of newly diagnosed type 1 diabetes in a teenager [J]. Autopsy & case reports, 2022, 12: e2021372.	2022-12-08	Xiaoling Liu	excluded	Inclusion criteria were not met
[1080]	BUDA P, FRIEDMAN-GRUSZCZYNSKA J, KSIAZYK J. Anti-inflammatory Treatment of Kawasaki Disease: Comparison of Current Guidelines and Perspectives [J]. Frontiers in Medicine, 2021, 8.	2022-12-08	Xiaoling Liu	excluded	Inclusion criteria were not met
[1081]	BUDA P, STRAUSS E, JANUSZKIEWICZ-LEWANDOWSKA D, et al. Clinical characteristics of children with MIS-C fulfilling classification criteria for macrophage activation syndrome [J]. Frontiers in Pediatrics, 2022, 10.	2022-12-08	Xiaoling Liu	excluded	Inclusion criteria were not met
[1082]	BUDZYN S E, PANAGGIO M J, PARKS S E, et al. Pediatric COVID-19 Cases in Counties With and Without School Mask Requirements - United States, July 1-September 4, 2021 [J]. Mmwr-Morbidity and Mortality Weekly Report, 2021, 70(39): 1377-8.	2022-12-08	Xiaoling Liu	excluded	Inclusion criteria were not met
[1083]	BUDZYN S E, PANAGGIO M J, PARKS S E, et al. Pediatric COVID-19 Cases in Counties With and Without School Mask Requirements - United States, July 1-September 4, 2021 [J]. MMWR Morb Mortal Wkly Rep, 2021, 70(39): 1377-8.	2022-12-08	Xiaoling Liu	excluded	Inclusion criteria were not met
[1084]	BUENO S M, ABARCA K, GONZáLEZ P A, et al. Safety and Immunogenicity of an Inactivated Severe Acute Respiratory Syndrome Coronavirus 2 Vaccine in a Subgroup of Healthy Adults in Chile [J]. Clinical infectious diseases, 2022, 75(1): e792‐e804.	2022-12-08	Xiaoling Liu	excluded	Inclusion criteria were not met
[1085]	BUESCHER G, SEBODE M, MARJOT T, et al. SARS-CoV-2 in Pediatric Liver Transplant Recipients: The European Experience [J]. Journal of Pediatric Gastroenterology and Nutrition, 2022, 74(2): E41-E2.	2022-12-08	Xiaoling Liu	excluded	Inclusion criteria were not met
[1086]	BUESCHER G, SEBODE M, MARJOT T, et al. SARS-CoV-2 in Pediatric Liver Transplant Recipients: The European Experience [J]. Journal Gastroenterology and Nutrition, 2022, 74(2): E41-E2.	2022-12-08	Xiaoling Liu	excluded	Inclusion criteria were not met
[1087]	BUESCHER G, SEBODE M, MARJOT T, et al. SARS-CoV-2 in Pediatric Liver Transplant Recipients: The European Experience [J]. J Pediatr Gastroenterol Nutr, 2022, 74(2): e41-e2.	2022-12-08	Xiaoling Liu	excluded	Inclusion criteria were not met
[1088]	BUGIANESI E, BURRA P, MARRA F, et al. Non-alcoholic fatty liver disease in adults 2021: A clinical practice guideline of the Italian Association for the Study of the Liver (AISF), the Italian Society of Diabetology (SID) and the Italian Society of Obesity (SIO) [J]. Nutrition Metabolism and Cardiovascular Diseases, 2022, 32(1): 1-16.	2022-12-08	Xiaoling Liu	excluded	Inclusion criteria were not met
[1089]	BUITRAGO D H, MUNOZ J, FINKELSTEIN E R, et al. A case of fulminant myocarditis due to COVID-19 in an adolescent patient successfully treated with venous arterial ECMO as a bridge to recovery [J]. Journal of cardiac surgery, 2022, 37(5): 1439-43.	2022-12-08	Xiaoling Liu	excluded	Inclusion criteria were not met
[1090]	BUIZZA C, BAZZOLI L, GHILARDI A. Changes in College Students Mental Health and Lifestyle During the COVID-19 Pandemic: A Systematic Review of Longitudinal Studies [J]. Adolescent research review, 2022, 7(4): 537-50.	2022-12-08	Xiaoling Liu	excluded	Inclusion criteria were not met
[1091]	BUKCHIN-PELES S, RONEN T. Linking Self-Control, Hope, Positivity Ratio, Anxiety and Handwashing Habits during the Coronavirus Outbreak [J]. International Journal of Environmental Research and Public Health, 2022, 19(14).	2022-12-08	Xiaoling Liu	excluded	Inclusion criteria were not met
[1092]	BUL VU H, NGO VAN T. Prognostic indicators associated with progresses of severe dengue [J]. Plos One, 2022, 17(1).	2022-12-08	Xiaoling Liu	excluded	Inclusion criteria were not met
[1093]	BULBULOGLU S, KAPIKIRAN G. The effect of immunosuppressive therapy after liver transplantation on activities of daily living and fear of death during the COVID-19 pandemic [J]. Transplant immunology, 2021, 69: 101470.	2022-12-08	Xiaoling Liu	excluded	Inclusion criteria were not met
[1094]	BULLINGER L R, MARCUS S, REUBEN K, et al. Evaluating child maltreatment and family violence risk during the COVID-19 Pandemic: Using a telehealth home visiting program as a conduit to families [J]. Infant mental health journal, 2022, 43(1): 143-58.	2022-12-08	Xiaoling Liu	excluded	Inclusion criteria were not met
[1095]	BULL-OTTERSON L, BACA S, SAYDAH S, et al. Post-COVID Conditions Among Adult COVID-19 Survivors Aged 18-64 and >= 65 Years - United States, March 2020-November 2021 [J]. Mmwr-Morbidity and Mortality Weekly Report, 2022, 71(21): 713-7.	2022-12-08	Xiaoling Liu	excluded	Inclusion criteria were not met
[1096]	BULYNKO S A, SOLDATSKIY Y L, NOVIKOVA Y Y, et al. [Differential diagnosis of parapharyngeal abscess with multisystem inflammatory syndrome in children associated with COVID-19] [J]. Vestnik otorinolaringologii, 2022, 87(2): 70-5.	2022-12-08	Xiaoling Liu	excluded	Inclusion criteria were not met
[1097]	BUONOCORE S M, VAN DER MOST R G. Narcolepsy and H1N1 influenza immunology a decade later: What have we learned? [J]. Frontiers in Immunology, 2022, 13.	2022-12-08	Xiaoling Liu	excluded	Inclusion criteria were not met
[1098]	BUONSENSO D. A call to invest in immunological determinants of pediatric post-COVID conditions: Insights from a post-COVID pANCA plus diffuse alveolar hemorrhage in an adolescent [J]. Pediatric Pulmonology, 2022, 57(11): 2861-2.	2022-12-08	Xiaoling Liu	excluded	Inclusion criteria were not met
[1099]	BUONSENSO D, MARTINO L, MORELLO R, et al. Chronic Olfactory Dysfunction in Children with Long COVID: A Retrospective Study [J]. Children-Basel, 2022, 9(8).	2022-12-08	Xiaoling Liu	excluded	Inclusion criteria were not met
[1100]	BURBELO P D, CASTAGNOLI R, SHIMIZU C, et al. Autoantibodies Against Proteins Previously Associated With Autoimmunity in Adult and Pediatric Patients With COVID-19 and Children With MIS-C [J]. Frontiers in Immunology, 2022, 13.	2022-12-08	Xiaoling Liu	excluded	Inclusion criteria were not met
[1101]	BUREKOVIC A, HALILOVIC D, SAHBAZ A. Hypothyroidism and Subclinical Hypothyroidism as a Consequence of COVID-19 Infection [J]. Medical archives (Sarajevo, Bosnia and Herzegovina), 2022, 76(1): 12-6.	2022-12-08	Xiaoling Liu	excluded	Inclusion criteria were not met
[1102]	BURGER M, EINSPIELER C, UNGER M, et al. Prioritising maternal mental health and infant neurodevelopment research in Africa - A call for action amidst the backdrop of the COVID-19 pandemic [J]. South African Journal of Psychiatry, 2022, 28.	2022-12-08	Xiaoling Liu	excluded	Inclusion criteria were not met
[1103]	BURKE V M, FRIMPONG C, MITI S, et al. "It must start with me, so it started with me": a qualitative study of Project YES! youth peer mentor implementing experiences supporting adolescents and young adults living with HIV in Ndola, Zambia [J]. PloS one, 2022, 17(2 February).	2022-12-08	Xiaoling Liu	excluded	Inclusion criteria were not met
[1104]	BURKHARDT M C, BERSET A E, XU Y, et al. Effect of outreach messages on adolescent well-child visits and coronavirus disease 2019 vaccine rates: a randomized, controlled trial [J]. Journal of pediatrics, 2022.	2022-12-08	Xiaoling Liu	excluded	Inclusion criteria were not met
[1105]	BURKHARDT M C, BERSET A E, XU Y, et al. Effect of Outreach Messages on Adolescent Well Child Visits and COVID-19 Vaccine Rates: an RCT [J]. Journal of pediatrics, 2022.	2022-12-08	Xiaoling Liu	excluded	Inclusion criteria were not met
[1106]	BURNATOWSKA E, SURMA S, OLSZANECKA-GLINIANOWICZ M. Relationship between Mental Health and Emotional Eating during the COVID-19 Pandemic: A Systematic Review [J]. Nutrients, 2022, 14(19).	2022-12-08	Xiaoling Liu	excluded	Inclusion criteria were not met
[1107]	BURNEY J A, ROBERTS S C, DEHAAN L L, et al. Epidemiological and Clinical Features of Kawasaki Disease During the COVID-19 Pandemic in the United States [J]. JAMA Netw Open, 2022, 5(6): e2217436.	2022-12-08	Xiaoling Liu	excluded	Inclusion criteria were not met
[1108]	BURNEY J A, ROBERTS S C, DEHAAN L L, et al. Epidemiological and Clinical Features of Kawasaki Disease During the COVID-19 Pandemic in the United States [J]. Jama Network Open, 2022, 5(6).	2022-12-08	Xiaoling Liu	excluded	Inclusion criteria were not met
[1109]	BURNS P A, TENG F, OMONDI A A, et al. Sex Education and Sexual Risk Behavior among Adolescents and Youth in the Deep South: Implications for Youth HIV Prevention [J]. Southern medical journal, 2022, 115(5): 310-4.	2022-12-08	Xiaoling Liu	excluded	Inclusion criteria were not met
[1110]	BURO A W, GRAY H L, RUBLE K, et al. Challenges and adaptations for a cluster-randomized control trial targeting parents of pediatric cancer survivors with obesity during the COVID-19 pandemic [J]. Translational behavioral medicine, 2022.	2022-12-08	Xiaoling Liu	excluded	Inclusion criteria were not met
[1111]	BURRA P, TACKE F, RATZIU V, et al. From the Editor's Desk… [J]. Journal Hepatology, 2022, 77(5): 1231-4.	2022-12-08	Xiaoling Liu	excluded	Inclusion criteria were not met
[1112]	BUSANI S, BEDINI A, BIAGIONI E, et al. Two Fatal Cases of Acute Liver Failure Due to HSV-1 Infection in COVID-19 Patients following Immunomodulatory Therapies [J]. Clinical Infectious, 2021, 73(1): E252-E5.	2022-12-08	Xiaoling Liu	excluded	Inclusion criteria were not met
[1113]	BUSH M A, ANSTEY N M, YEO T W, et al. Vascular Dysfunction in Malaria: Understanding the Role of the Endothelial Glycocalyx [J]. Frontiers in Cell and Developmental Biology, 2021, 9.	2022-12-08	Xiaoling Liu	excluded	Inclusion criteria were not met
[1114]	BUSTOS-ARRIAGADA E, FUENTEALBA-URRA S, ETCHEGARAY-ARMIJO K, et al. Feeding Behaviour and Lifestyle of Children and Adolescents One Year after Lockdown by the COVID-19 Pandemic in Chile [J]. Nutrients, 2021, 13(11).	2022-12-08	Xiaoling Liu	excluded	Inclusion criteria were not met
[1115]	BUTIUC-KEUL A, FARKAS A, CARPA R, et al. CRISPR-Cas System: The Powerful Modulator of Accessory Genomes in Prokaryotes [J]. Microbial Physiology, 2022, 32(1-2): 2-17.	2022-12-08	Xiaoling Liu	excluded	Inclusion criteria were not met
[1116]	BUTSCH W S, HAJDUK A, CARDEL M I, et al. COVID-19 vaccines are effective in people with obesity: A position statement from The Obesity Society [J]. Obesity (Silver Spring), 2021, 29(10): 1575-9.	2022-12-08	Xiaoling Liu	excluded	Inclusion criteria were not met
[1117]	BUTT A K, ZUBAIR R, RATHORE F A. The role of Augmentative and Alternative Communication in Speech and Language Therapy: A mini review [J]. Journal of the Pakistan Medical Association, 2022, 72(3): 581-4.	2022-12-08	Xiaoling Liu	excluded	Inclusion criteria were not met
[1118]	BUTTERS C, ABRAHAMS D, STANDER R, et al. Estimation of Incidence of Mis-C in Cape Town, South Africa [J]. Rheumatology, 2022, 61(SUPP 2).	2022-12-08	Xiaoling Liu	excluded	Inclusion criteria were not met
[1119]	BUYS L-M, WESSELS C. Eksterne faktore wat die seksueel misbruikte kind verhoed om doeltreffend in Suid-Afrikaanse howe te getuig: 'n Vlugtige oorsig effectively in a South African court: A rapid review [J]. Tydskrif vir Geesteswetenskappe, 2022, 62(2): 311-29.	2022-12-08	Xiaoling Liu	excluded	Inclusion criteria were not met
[1120]	BUYUK YAYTOKGIL S, METBULUT A P, GINIS T, et al. Cat allergy in children and the effect of the COVID-19 pandemic [J]. Allergy and asthma proceedings, 2022, 43(5): e31-e9.	2022-12-08	Xiaoling Liu	excluded	Inclusion criteria were not met
[1121]	BYEON H. Factors Influencing the Utilization of Diabetes Complication Tests Under the COVID-19 Pandemic: Machine Learning Approach [J]. Frontiers in Endocrinology, 2022, 13.	2022-12-08	Xiaoling Liu	excluded	Inclusion criteria were not met
[1122]	BYUN H, KANG D, GO S-I, et al. The impact of the COVID-19 pandemic on outpatients of internal medicine and pediatrics A descriptive study [J]. Medicine, 2022, 101(8).	2022-12-08	Xiaoling Liu	excluded	Inclusion criteria were not met
[1123]	CABANILLAS-BERNAL O, CERVANTES-LUEVANO K, ISAI FLORES-ACOSTA G, et al. COVID-19 Neutralizing Antibodies in Breast Milk of Mothers Vaccinated with Three Different Vaccines in Mexico [J]. Vaccines, 2022, 10(4).	2022-12-08	Xiaoling Liu	excluded	Inclusion criteria were not met
[1124]	CABEZAS C A C, LOPEZ MARTINEZ R L, BERMUDEZ G S, et al. Liver transplantation in the Intensive Care Unit: Twenty years experience in a center medium income on Peru [J]. Revista de Gastroenterologia del Peru, 2021, 41(4): 227-32.	2022-12-08	Xiaoling Liu	excluded	Inclusion criteria were not met
[1125]	CABLAY K, BOROWICZ V M, FULTON R. Suspected Drug-induced Liver Injury Due to 6-Mercaptopurine With a Superimposed SARS-CoV-2 Infection in a Patient With B-ALL [J]. Journal of Pediatric Hematology Oncology, 2022, 44(3): E792-E4.	2022-12-08	Xiaoling Liu	excluded	Inclusion criteria were not met
[1126]	CACCAVALE L J, LAROSE J G, MAZZEO S E, et al. Development and Implementation of a Pilot Transition Preparation Intervention for Young Adults With Type 1 Diabetes in an Integrated Healthcare Setting [J]. Journal of pediatric psychology, 2022.	2022-12-08	Xiaoling Liu	excluded	Inclusion criteria were not met
[1127]	CAFFARELLI C, LIOTTI L, BIANCHI A, et al. Hypersensitivity reactions to vaccines in children: from measles to SARS-CoV-2 [J]. Pediatric Allergy and Immunology, 2022, 33: 58-60.	2022-12-08	Xiaoling Liu	excluded	Inclusion criteria were not met
[1128]	CAFIERO G, PASSI F, CARDUCCI F I C, et al. Competitive sport after SARS-CoV-2 infection in children [J]. Italian journal of pediatrics, 2021, 47(1).	2022-12-08	Xiaoling Liu	excluded	Inclusion criteria were not met
[1129]	CAGAN E, SIMSEK A, KIZMAZ M A, et al. Peripheral CD39-expressing regulatory T cell subsets play an age-dependent role in the severity of COVID-19 [J]. European Journal Immunology, 2021, 51(SUPPL 1): 92.	2022-12-08	Xiaoling Liu	excluded	Inclusion criteria were not met
[1130]	CAGAN E, TEZCAN G, SIMSEK A, et al. The Age-Dependent Role of Th22, Tc22, and Tc17 Cells in the Severity of Pneumonia in COVID-19 Immunopathogenesis [J]. Viral Immunology, 2022, 35(4): 318-27.	2022-12-08	Xiaoling Liu	excluded	Inclusion criteria were not met
[1131]	CAGETTI M G, COCCO F, CALZAVARA E, et al. Study protocol for a randomized clinical trial to evaluate the effect of the use of Xylitol gum in the prevention of caries lesions in children living in Ladakh—the Caries Prevention Xylitol in Children (CaPreXCh) trial [J]. Trials, 2021, 22(1).	2022-12-08	Xiaoling Liu	excluded	Inclusion criteria were not met
[1132]	ÇAǦLAYAN Ş, SöNMEZ H E, OTAR YENER G, et al. Anakinra treatment in multisystemic inflammatory syndrome in children (MIS-C) associated with COVID-19 [J]. Frontiers in Pediatrics, 2022, 10.	2022-12-08	Xiaoling Liu	excluded	Inclusion criteria were not met
[1133]	CAGLAYAN S, SONMEZ H E, YENER G O, et al. Anakinra treatment in multisystemic inflammatory syndrome in children (MIS-C) associated with COVID-19 [J]. Frontiers in Pediatrics, 2022, 10.	2022-12-08	Xiaoling Liu	excluded	Inclusion criteria were not met
[1134]	CAI J, CHEN-GOODSPEED A, IDOWU M. Risk and protective factors for severe COVID-19 infection in a cohort of patients with sickle cell disease [J]. Journal of Investigative Medicine, 2022, 70(5): 1243-6.	2022-12-08	Xiaoling Liu	excluded	Inclusion criteria were not met
[1135]	CAI J, YANG J, DENG X, et al. Assessing the transition of COVID-19 burden towards the young population while vaccines are rolled out in China [J]. Emerging microbes & infections, 2022, 11(1): 1205-14.	2022-12-08	Xiaoling Liu	excluded	Inclusion criteria were not met
[1136]	CAI L, HE C, LIU Y, et al. Inflammation and immunity connect hypertension with adverse COVID-19 outcomes [J]. Frontiers in Genetics, 2022, 13.	2022-12-08	Xiaoling Liu	excluded	Inclusion criteria were not met
[1137]	CAI T, MAO G, ZHENG R, et al. Testicular injury during SARS-CoV-2 infection may be neglected: An assessment from scRNA-seq profiling and protein detection of angiotensin-converting enzyme II [J]. Experimental and Therapeutic Medicine, 2021, 22(6).	2022-12-08	Xiaoling Liu	excluded	Inclusion criteria were not met
[1138]	CAI X, BI J, ZHENG Z, et al. Decision-making changes for patients and medical personnel in the management of acute appendicitis during the COVID-19 pandemic [J]. Bmc Emergency Medicine, 2022, 22(1).	2022-12-08	Xiaoling Liu	excluded	Inclusion criteria were not met
[1139]	CAINI S, STOLYAROV K, SOMININA A, et al. A comparative analysis of the epidemiology of influenza and respiratory syncytial virus in Russia, 2013/14 to 2018/19 [J]. Journal of global health, 2022, 12: 1-10.	2022-12-08	Xiaoling Liu	excluded	Inclusion criteria were not met
[1140]	CAIRNS A, HOGAN J, MACKILLOP L. Vaccinations in pregnancy [J]. Obstetrics, gynaecology and reproductive medicine, 2022, 32(8): 163-71.	2022-12-08	Xiaoling Liu	excluded	Inclusion criteria were not met
[1141]	CAIRNS C, ASHMAN J J, KING J M. Emergency Department Visit Rates by Selected Characteristics: United States, 2020 [J]. NCHS data brief, 2022, (452): 1-8.	2022-12-08	Xiaoling Liu	excluded	Inclusion criteria were not met
[1142]	CAIRO H, BABASTRO E O, CASTRO G R, et al. Malaria Response System - a Foundation for Targeted Covid-19 Interventions among Vulnerable Populations in Suriname [J]. American Journal of Tropical Medicine and Hygiene, 2021, 105(5): 30-.	2022-12-08	Xiaoling Liu	excluded	Inclusion criteria were not met
[1143]	CAJUEIRO F C M, CROTI U A, BARUFI A R S, et al. Pediatric Heart Transplant: Initial Experience in a Tertiary Center in Brazil [J]. Brazilian Journal Cardiovascular Surgery, 2022, 37(3): 281-91.	2022-12-08	Xiaoling Liu	excluded	Inclusion criteria were not met
[1144]	CAKIR A, BOSTAN E, KAYMAZ E. Erythema annulare centrifugum following SARS-CoV-2 infection in a pediatric patient [J]. International Journal of Dermatology, 2022, 61(10): E408-E10.	2022-12-08	Xiaoling Liu	excluded	Inclusion criteria were not met
[1145]	CAKIR M, GUVEN B, ISSI F, et al. New-onset celiac disease in children during COVID-19 pandemic [J]. Acta Paediatrica, International Journal Paediatrics, 2022, 111(2): 383-8.	2022-12-08	Xiaoling Liu	excluded	Inclusion criteria were not met
[1146]	CALAOR-MORIN J, ARGUELLES V L, FORONDA J L, et al. Genotyping of respiratory syncytial virus among influenza-like illness and severe acute respiratory infection cases of children in the Philippines from 2006 to 2016 [J]. Influenza and other respiratory viruses, 2022, 16(5): 942-51.	2022-12-08	Xiaoling Liu	excluded	Inclusion criteria were not met
[1147]	CALCATERRA V, CAVALLI R, CROCI G A, et al. Type D lymphomatoid papulosis with pityriasis lichenoides et varioliformis acuta-like features in a child with parvovirus infection: a controversial diagnosis in the spectrum of lymphoid proliferations: case report and literature review [J]. Italian Journal Pediatrics, 2022, 48(1).	2022-12-08	Xiaoling Liu	excluded	Inclusion criteria were not met
[1148]	CALDEIRA-KULBAKAS M, PAREKH R S, MAGUIRE B R, et al. Effect of Wearing a Face Mask on Hand-to-Face Contact by Children in a Simulated School Environment: the Back-to-School COVID-19 Simulation Randomized Clinical Trial [J]. JAMA pediatrics, 2022.	2022-12-08	Xiaoling Liu	excluded	Inclusion criteria were not met
[1149]	CALDER P C. Foods to deliver immune-supporting nutrients [J]. Current Opinion in Food Science, 2022, 43: 136-45.	2022-12-08	Xiaoling Liu	excluded	Inclusion criteria were not met
[1150]	CALDERWOOD S, SABIR A, RAO L, et al. SARS-CoV-2 Infection Presenting as Acute Chest Syndrome in a Child With Hemoglobin SD-Los Angeles Disease: A Case Report and Review of Literature [J]. Journal of pediatric hematology/oncology, 2022.	2022-12-08	Xiaoling Liu	excluded	Inclusion criteria were not met
[1151]	CALEAR A L, MCCALLUM S, MORSE A R, et al. Psychosocial impacts of home-schooling on parents and caregivers during the COVID-19 pandemic [J]. Bmc Public Health, 2022, 22(1).	2022-12-08	Xiaoling Liu	excluded	Inclusion criteria were not met
[1152]	CALIHAN J B, LEVY S. Coronavirus disease pandemic and adolescent substance use [J]. Current Opinion in Pediatrics, 2022, 34(4): 334-40.	2022-12-08	Xiaoling Liu	excluded	Inclusion criteria were not met
[1153]	CALITRI C, FUMI I, IGNACCOLO M G, et al. Gastrointestinal involvement in paediatric COVID-19 — From pathogenesis to clinical management: A comprehensive review [J]. World Journal Gastroenterology, 2021, 27(23): 3303-16.	2022-12-08	Xiaoling Liu	excluded	Inclusion criteria were not met
[1154]	CALLAGHAN C J, MUMFORD L, CURTIS R M K, et al. Real-world Effectiveness of the Pfizer-BioNTech BNT162b2 and Oxford-AstraZeneca ChAdOx1-S Vaccines Against SARS-CoV-2 in Solid Organ and Islet Transplant Recipients [J]. Transplantation, 2022, 106(3): 436-46.	2022-12-08	Xiaoling Liu	excluded	Inclusion criteria were not met
[1155]	CALLAGHAN C J, MUMFORD L, CURTIS R M K, et al. Real-world Effectiveness of the Pfizer-BioNTech BNT162b2 and Oxford-AstraZeneca ChAdOx1-S Vaccines Against SARS-CoV-2 in Solid Organ and Islet Transplant Recipients [J]. 2022, 106(3): 436-46.	2022-12-08	Xiaoling Liu	excluded	Inclusion criteria were not met
[1156]	CALLAGHAN M, ATAGA K, DE FRANCESCHI L, et al. Trial in progress: the randomized, doubleblind, placebo-controlled phase 2a crosswalk-c trial evaluating the efficacy of crovalimab as adjunct treatment in the prevention of vasoocclusive episodes (VOEs) in patients (pts) with sickle cell disease (SCD) [J]. Hemasphere, 2022, 6(1): 27‐8.	2022-12-08	Xiaoling Liu	excluded	Inclusion criteria were not met
[1157]	CALLEGARI A, KLINGEL K, KELLY-GEYER J, et al. Difficulties in diagnosis of SARS-CoV-2 myocarditis in an adolescent [J]. Swiss medical weekly, 2022, 152: w30214-w.	2022-12-08	Xiaoling Liu	excluded	Inclusion criteria were not met
[1158]	CALLEJA N, MOTA C. Mothers in Lockdown Due to COVID-19 in Mexico: Does Having a Paid Job Make a Difference? [J]. International Journal of Environmental Research and Public Health, 2022, 19(17).	2022-12-08	Xiaoling Liu	excluded	Inclusion criteria were not met
[1159]	CALTIK YILMAZ A, BASKIN E, GULLEROGLU K, et al. COVID-19 Infections in Pediatric Renal Transplant Recipients [J]. Experimental and clinical transplantation : official journal of the Middle East Society for Organ Transplantation, 2022, 20(Suppl 1): 156-60.	2022-12-08	Xiaoling Liu	excluded	Inclusion criteria were not met
[1160]	CALVO-VALDERRAMA M G, MARROQUIN-RIVERA A, BURN E, et al. Adapting a Mental Health Intervention for Adolescents During the COVID-19 Pandemic: Web-Based Synchronous Focus Group Study [J]. JMIR formative research, 2021, 5(11): e30293-e.	2022-12-08	Xiaoling Liu	excluded	Inclusion criteria were not met
[1161]	CAMPAGNA B R, TUTINO R, STEVANOVIC K, et al. Acceleration of mobile health for monitoring post-transplant in the COVID-19 era: Applications for pediatric settings [J]. Pediatric transplantation, 2022, 26(1).	2022-12-08	Xiaoling Liu	excluded	Inclusion criteria were not met
[1162]	CAMPAGNA G, AMATO A, MAJO F, et al. [Italian Cystic Fibrosis Registry (ICFR). Report 2019-2020] [J]. Epidemiologia e prevenzione, 2022, 46(4 Suppl 2): 1-38.	2022-12-08	Xiaoling Liu	excluded	Inclusion criteria were not met
[1163]	CAMPAGNANI G, BARDANZELLU F, PINTUS M C, et al. COVID-19 Vaccination in Children: An Open Question [J]. Current pediatric reviews, 2022, 18(3): 226-36.	2022-12-08	Xiaoling Liu	excluded	Inclusion criteria were not met
[1164]	CAMPANELLA P, PAPA G, ZITO F, et al. Acute abdomen in post- Covid 19 multisystem inflammatory syndrome in children. A case report [J]. Annali italiani di chirurgia, 2022, 11.	2022-12-08	Xiaoling Liu	excluded	Inclusion criteria were not met
[1165]	CAMPBELL A D, RIZIO A A, MCCAUSLAND K L, et al. Frequency of Vaso-Occlusive Crises Is Associated with Health-Related Quality of Life in Pediatric Patients with Sickle Cell Disease: US Cross-Sectional Surveys of Adolescents and Caregivers [J]. Blood, 2021, 138.	2022-12-08	Xiaoling Liu	excluded	Inclusion criteria were not met
[1166]	CAMPBELL D R, GOLDSTEIN H. Reliability of Scoring Telehealth Speech Sound Assessments Administered in Real-World Scenarios [J]. American Journal of Speech-Language Pathology, 2022, 31(3): 1338-53.	2022-12-08	Xiaoling Liu	excluded	Inclusion criteria were not met
[1167]	CAMPBELL F, BOOTH A, CARROLL C, et al. Qualitative evidence syntheses of attitudes and preferences to inform guidelines on infant feeding in the context of Ebola Virus Disease (EVD) transmission risk [J]. PLoS neglected tropical diseases, 2022, 16(3): e0010080.	2022-12-08	Xiaoling Liu	excluded	Inclusion criteria were not met
[1168]	CAMPBELL J I, DUBOIS M M, SAVAGE T J, et al. Comorbidities Associated with Hospitalization and Progression Among Adolescents with Symptomatic Coronavirus Disease 2019 [J]. The Journal of pediatrics, 2022, 245: 102-10.e2.	2022-12-08	Xiaoling Liu	excluded	Inclusion criteria were not met
[1169]	CAMPI F, LONGO D, BERSANI I, et al. Neonatal Cerebral Venous Thrombosis following Maternal SARS-CoV-2 Infection in Pregnancy [J]. Neonatology, 2022, 119(2): 268-72.	2022-12-08	Xiaoling Liu	excluded	Inclusion criteria were not met
[1170]	CAMPISTOL J. [Paroxymal events that are confused with epilepsy] [J]. Medicina, 2022, 82 Suppl 3: 19-24.	2022-12-08	Xiaoling Liu	excluded	Inclusion criteria were not met
[1171]	CAMPORESI A, ABECASIS F, TORRES E M, et al. The parental psychological distress caused by separation from their critically ill child during the COVID-19 pandemic: A tale of two cities [J]. Frontiers in Pediatrics, 2022, 10.	2022-12-08	Xiaoling Liu	excluded	Inclusion criteria were not met
[1172]	CAMPORESI A, MORELLO R, FERRO V, et al. Epidemiology, Microbiology and Severity of Bronchiolitis in the First Post-Lockdown Cold Season in Three Different Geographical Areas in Italy: A Prospective, Observational Study [J]. Children-Basel, 2022, 9(4).	2022-12-08	Xiaoling Liu	excluded	Inclusion criteria were not met
[1173]	CAMPOS F S, DE ARRUDA L B, DA FONSECA F G. Special Issue "Viral Infections in Developing Countries" [J]. Viruses-Basel, 2022, 14(2).	2022-12-08	Xiaoling Liu	excluded	Inclusion criteria were not met
[1174]	CAMPOS-CABRERA G, LOZANO-GARCIDUENAS M, MARTINEZ-MURILLO C. Primary immune thrombocytopenia. Treatment and recommendations for the COVID-19 pandemic [J]. Gaceta Medica De Mexico, 2021, 157: 104-11.	2022-12-08	Xiaoling Liu	excluded	Inclusion criteria were not met
[1175]	CAMPOS-CABRERA G, TORRES-SALGADO F-G, CAMPOS-CABRERA S, et al. Autoimmune Cytopenias and Covid-19 Vaccination: Relapse and Suggested Treatment [J]. Blood, 2021, 138.	2022-12-08	Xiaoling Liu	excluded	Inclusion criteria were not met
[1176]	CAMPOS-MERCADE P, MEIER A N, SCHNEIDER F H, et al. Monetary incentives increase COVID-19 vaccinations [J]. Science (New York, NY), 2021, 374(6569): 879‐82.	2022-12-08	Xiaoling Liu	excluded	Inclusion criteria were not met
[1177]	CANCAREVIC I, NASSAR M, MEDINA L, et al. Nephrotic Syndrome in Adult Patients With COVID-19 Infection or Post COVID-19 Vaccine: A Systematic Review [J]. Cureus, 2022, 14(9): e29613.	2022-12-08	Xiaoling Liu	excluded	Inclusion criteria were not met
[1178]	CANCELIER A C L, SCHUELTER-TREVISOL F, TREVISOL D J, et al. Adenovirus 36 infection and obesity risk: current understanding and future therapeutic strategies [J]. Expert review of endocrinology & metabolism, 2022, 17(2): 143-52.	2022-12-08	Xiaoling Liu	excluded	Inclusion criteria were not met
[1179]	CANDELARESI P, MUTO M, PANDOLFI M, et al. Acute ischaemic stroke as presenting feature of COVID-19 infection in a paediatric patient [J]. European Stroke Journal, 2021, 6(1 SUPPL): 488.	2022-12-08	Xiaoling Liu	excluded	Inclusion criteria were not met
[1180]	CANEDO-MARROQUIN G, SOTO J A, ANDRADE C A, et al. Increased Heme Oxygenase 1 Expression upon a Primary Exposure to the Respiratory Syncytial Virus and a Secondary Mycobacterium bovis Infection [J]. Antioxidants, 2022, 11(8).	2022-12-08	Xiaoling Liu	excluded	Inclusion criteria were not met
[1181]	CANJAR M R, RICHARD D L, KAPPUS R M. The impact of COVID-19 on cardiovascular health behaviors in student veterans [J]. Nutrition, metabolism, and cardiovascular diseases : NMCD, 2022, 32(3): 727-33.	2022-12-08	Xiaoling Liu	excluded	Inclusion criteria were not met
[1182]	CANO-GAMEZ E, BURNHAM K L, GOH C, et al. An immune dysfunction score for stratification of patients with acute infection based on whole-blood gene expression [J]. Science translational medicine, 2022, 14(669): eabq4433-eabq.	2022-12-08	Xiaoling Liu	excluded	Inclusion criteria were not met
[1183]	CANTARUTTI N, BATTISTA V, STAGNARO N, et al. Long-Term Cardiovascular Outcome in Children with MIS-C Linked to SARS-CoV-2 Infection-An Italian Multicenter Experience [J]. Biology-Basel, 2022, 11(10).	2022-12-08	Xiaoling Liu	excluded	Inclusion criteria were not met
[1184]	CANTEY J B, SHANE A L. Neonatal-Perinatal Infections: An Update [J]. Clinics in Perinatology, 2021, 48(2): xix-xx.	2022-12-08	Xiaoling Liu	excluded	Inclusion criteria were not met
[1185]	CANTI L, HUMBLET-BARON S, DESOMBERE I, et al. Predictors of neutralizing antibody response to BNT162b2 vaccination in allogeneic hematopoietic stem cell transplant recipients [J]. Journal Hematology and Oncology, 2021, 14(1).	2022-12-08	Xiaoling Liu	excluded	Inclusion criteria were not met
[1186]	CANTO E C L, GOMES A, SERRANO M, et al. Longitudinal SARS-CoV-2 seroprevalence in Portugal and antibody maintenance 12 months after infection [J]. European journal of immunology, 2022, 52(1): 149‐60.	2022-12-08	Xiaoling Liu	excluded	Inclusion criteria were not met
[1187]	CAO L L, GAFFNEY L K, MARCUS C. Hypokalemia-Induced Rhabdomyolysis in a Child with Autism Affected by the COVID-19 Pandemic [J]. Journal of Developmental and Behavioral Pediatrics, 2022, 43(5): E356-E60.	2022-12-08	Xiaoling Liu	excluded	Inclusion criteria were not met
[1188]	CAO R R, MA X Z, LI W Y, et al. Epidemiology of norovirus gastroenteritis in hospitalized children under five years old in western China, 2015-2019 [J]. Journal of microbiology, immunology, and infection = Wei mian yu gan ran za zhi, 2021, 54(5): 918-25.	2022-12-08	Xiaoling Liu	excluded	Inclusion criteria were not met
[1189]	CAO R-R, MA X-Z, LI W-Y, et al. Epidemiology of norovirus gastroenteritis in hospitalized children under five years old in western China, 2015-2019 [J]. Journal of Microbiology Immunology and Infection, 2021, 54(5): 918-25.	2022-12-08	Xiaoling Liu	excluded	Inclusion criteria were not met
[1190]	CAO X, ZHU L, QI R, et al. Effect of a High Estrogen Level in Early Pregnancy on the Development and Behavior of Marmoset Offspring [J]. Acs Omega, 2022.	2022-12-08	Xiaoling Liu	excluded	Inclusion criteria were not met
[1191]	CAPALBO D, MORACAS C, CAPPA M, et al. Primary Adrenal Insufficiency in Childhood: Data From a Large Nationwide Cohort [J]. Journal of Clinical Endocrinology & Metabolism, 2021, 106(3): 762-73.	2022-12-08	Xiaoling Liu	excluded	Inclusion criteria were not met
[1192]	CAPONE C A, MISRA N, GANIGARA M, et al. Six Month Follow-up of Patients With Multi-System Inflammatory Syndrome in Children [J]. Pediatrics, 2021, 148(4).	2022-12-08	Xiaoling Liu	excluded	Inclusion criteria were not met
[1193]	CAPOZZA M, SALVATORE S, BALDASSARRE M E, et al. Perinatal Transmission and Outcome of Neonates Born to SARS-CoV-2-Positive Mothers: The Experience of 2 Highly Endemic Italian Regions [J]. Neonatology, 2021.	2022-12-08	Xiaoling Liu	excluded	Inclusion criteria were not met
[1194]	CAPPONI M, CINICOLA B L, BRINDISI G, et al. COVID-19 and abducens nerve palsy in a 9-year-old girl-case report [J]. Italian journal of pediatrics, 2022, 48(1).	2022-12-08	Xiaoling Liu	excluded	Inclusion criteria were not met
[1195]	CAPRA D R, UCHA G, ANTONI E, et al. Experience at the Department of Pediatrics of a private facility in the Metropolitan Area of Buenos Aires during the COVID-19 pandemic [J]. Archivos Argentinos De Pediatria, 2021, 119(5): 310-6.	2022-12-08	Xiaoling Liu	excluded	Inclusion criteria were not met
[1196]	CAPUCHO A C M D V, RESENDE P L S, MASCARENHAS D A, et al. Cardiac manifestations in pediatric COVID-19 [J]. Clinics, 2021, 76.	2022-12-08	Xiaoling Liu	excluded	Inclusion criteria were not met
[1197]	CAPUTI M, FORRESI B, GIANI L, et al. Italian Children's Well-Being after Lockdown: Predictors of Psychopathological Symptoms in Times of COVID-19 [J]. International Journal of Environmental Research and Public Health, 2021, 18(21).	2022-12-08	Xiaoling Liu	excluded	Inclusion criteria were not met
[1198]	CARABALLO R H. [Management of drug resistant epilepsies in children] [J]. Medicina, 2022, 82 Suppl 3: 7-12.	2022-12-08	Xiaoling Liu	excluded	Inclusion criteria were not met
[1199]	CARAPITO R, LI R, HELMS J, et al. Identification of driver genes for critical forms of COVID-19 in a deeply phenotyped young patient cohort [J]. Science Translational Medicine, 2022, 14(628).	2022-12-08	Xiaoling Liu	excluded	Inclusion criteria were not met
[1200]	CARDENAS V M, KENNEDY J L, WILLIAMS M, et al. State-wide random seroprevalence survey of SARS-CoV-2 past infection in a southern US State, 2020 [J]. Plos One, 2022, 17(4).	2022-12-08	Xiaoling Liu	excluded	Inclusion criteria were not met
[1201]	CARDENAS-MORALES M, HERNANDEZ-TRUJILLO V P. Agammaglobulinemia: from X-linked to Autosomal Forms of Disease [J]. Clinical Reviews in Allergy and Immunology, 2022, 63(1): 22-35.	2022-12-08	Xiaoling Liu	excluded	Inclusion criteria were not met
[1202]	CARDI V, ALBANO G, GENTILI C, et al. The impact of emotion regulation and mental health difficulties on health behaviours during COVID19 [J]. Journal of psychiatric research, 2021, 143: 409-15.	2022-12-08	Xiaoling Liu	excluded	Inclusion criteria were not met
[1203]	CARDOSO L, MARTINS M V, LIMA S, et al. A Case Report of Acute Hepatitis of Unknown Origin [J]. Acta Medica Portuguesa, 2022, 35(13).	2022-12-08	Xiaoling Liu	excluded	Inclusion criteria were not met
[1204]	CARIUS B M, BRIDWELL R E, ROZMAN P. What is causing this infant's febrile lethargy? [J]. Jaapa-Journal of the American Academy of Physician Assistants, 2022, 35(10): 62-4.	2022-12-08	Xiaoling Liu	excluded	Inclusion criteria were not met
[1205]	CARLANDER A, LEKANDER M, ASMUNDSON G J G, et al. COVID-19 related distress in the Swedish population: Validation of the Swedish version of the COVID Stress Scales (CSS) [J]. Plos One, 2022, 17(2).	2022-12-08	Xiaoling Liu	excluded	Inclusion criteria were not met
[1206]	CARLSEN E O, MAGNUS M C, OAKLEY L, et al. Association of COVID-19 Vaccination During Pregnancy With Incidence of SARS-CoV-2 Infection in Infants [J]. Jama Internal Medicine, 2022, 182(8): 825-31.	2022-12-08	Xiaoling Liu	excluded	Inclusion criteria were not met
[1207]	CARMAN K, O'NEAL L J, BYRD-BREDBENNER C, et al. HomeStyles-2 for SNAP-Ed families with children in middle childhood: cluster randomized trial protocol [J]. Contemporary clinical trials, 2022, 117.	2022-12-08	Xiaoling Liu	excluded	Inclusion criteria were not met
[1208]	CARMEN MARCEN G, LOPEZ PISON J, SAMPER VILLAGRASA P, et al. [Telematic attention in a neuropediatrics consultation during the COVID-19 alarm state. Cross-sectional study and satisfaction survey] [J]. Journal of healthcare quality research, 2022.	2022-12-08	Xiaoling Liu	excluded	Inclusion criteria were not met
[1209]	CARMONA-RIVERA C, ZHANG Y, DOBBS K, et al. Multicenter analysis of neutrophil extracellular trap dysregulation in adult and pediatric COVID-19 [J]. JCI Insight, 2022, 7(16).	2022-12-08	Xiaoling Liu	excluded	Inclusion criteria were not met
[1210]	CARON F, TOURNEUX P, KUEKOU H T, et al. Incidence of child abuse with subdural hemorrhage during the first year of the COVID-19 pandemic: a nationwide study in France [J]. European Journal of Pediatrics, 2022, 181(6): 2433-8.	2022-12-08	Xiaoling Liu	excluded	Inclusion criteria were not met
[1211]	CARPENTER J, COMBS C A, KAHN B, et al. Disseminated intravascular coagulation complicating mild or asymptomatic maternal COVID-19 [J]. AJOG global reports, 2022, 2(4): 100110.	2022-12-08	Xiaoling Liu	excluded	Inclusion criteria were not met
[1212]	CARRARD I, BUCHER DELLA TORRE S. A study protocol for a preliminary randomised controlled trial assessing the acceptability and effectiveness of two eating disorders prevention interventions in Switzerland: the HEIDI BP-HW project [J]. PloS one, 2021, 16(11): e0259796.	2022-12-08	Xiaoling Liu	excluded	Inclusion criteria were not met
[1213]	CARRERAS-ABAD C, OLIVEIRA-SOUTO I, POU-CIRUELO D, et al. Health and Vaccination Status of Unaccompanied Minors After Arrival in a European Border Country: A Cross-sectional Study (2017-2020) [J]. Pediatric Infectious Disease Journal, 2022, 41(11): 872-7.	2022-12-08	Xiaoling Liu	excluded	Inclusion criteria were not met
[1214]	CARROLL S L, SHEWARK E A, HYDE L W, et al. Understanding the Effects of the COVID-19 Pandemic on Youth Psychopathology: Genotype-Environment Interplay [J]. Behavior Genetics, 2021, 51(6): 697-8.	2022-12-08	Xiaoling Liu	excluded	Inclusion criteria were not met
[1215]	CARSHON-MARSH R, AIMONE A, ANSUMANA R, et al. Child, maternal, and adult mortality in Sierra Leone: nationally representative mortality survey 2018-20 [J]. Lancet Global Health, 2022, 10(1): E114-E23.	2022-12-08	Xiaoling Liu	excluded	Inclusion criteria were not met
[1216]	CARSHON-MARSH R, AIMONE A, ANSUMANA R, et al. Child, maternal, and adult mortality in Sierra Leone: nationally representative mortality survey 2018-20 [J]. Lancet Glob Health, 2022, 10(1): e114-e23.	2022-12-08	Xiaoling Liu	excluded	Inclusion criteria were not met
[1217]	CARTA A, BELLUCCI C, TAGLIAVINI V, et al. Atypical presentation of juvenile multiple sclerosis in a patient with COVID-19 [J]. European journal of ophthalmology, 2022.	2022-12-08	Xiaoling Liu	excluded	Inclusion criteria were not met
[1218]	CARTER M, CASEY S, O'KEEFFE G W, et al. Maternal Immune Activation and Interleukin 17A in the Pathogenesis of Autistic Spectrum Disorder and Why It Matters in the COVID-19 Era [J]. Front Psychiatry, 2022, 13: 823096.	2022-12-08	Xiaoling Liu	excluded	Inclusion criteria were not met
[1219]	CARTO C, NACKEERAN S, RAMASAMY R. Covid-19 Vaccination Is Associated with a Decreased Risk of Orchitis and/or Epididymitis in Men [J]. Journal of Urology, 2022, 207(5): E613-E.	2022-12-08	Xiaoling Liu	excluded	Inclusion criteria were not met
[1220]	CARVAJAL J, CASANELLO P, TOSO A, et al. Functional consequences of SARS-CoV-2 infection in pregnant women, fetoplacental unit, and neonate [J]. Biochimica et biophysica acta Molecular basis of disease, 2023, 1869(1): 166582.	2022-12-08	Xiaoling Liu	excluded	Inclusion criteria were not met
[1221]	CARVALHO M, NEVES A, FERREIRA F, et al. Impact of food igg-based exclusion and probiotics supplementation on gastrointestinal and psychological symptoms of university students during COVID-19 pandemic confinement [J]. Biomedical and biopharmaceutical research, 2021, 18(2): 135‐6.	2022-12-08	Xiaoling Liu	excluded	Inclusion criteria were not met
[1222]	CASAL B, RIVERA B, MOURELLE E. Early-life disease environment and adult height in historical populations [J]. Journal of developmental origins of health and disease, 2022, 13(3): 330-7.	2022-12-08	Xiaoling Liu	excluded	Inclusion criteria were not met
[1223]	CASAMENTO TUMEO C, SCHIAVINO A, PAGLIETTI M G, et al. E-cigarette or Vaping product use Associated Lung Injury (EVALI) in a 15 year old female patient - case report [J]. Italian journal of pediatrics, 2022, 48(1).	2022-12-08	Xiaoling Liu	excluded	Inclusion criteria were not met
[1224]	CASANOVA J L, ABEL L. Mechanisms of viral inflammation and disease in humans [J]. Science, 2021, 374(6571): 1080-6.	2022-12-08	Xiaoling Liu	excluded	Inclusion criteria were not met
[1225]	CASANUEVA C, KLUCKMAN M, HARRIS S, et al. Supporting Parents' Services Access During the COVID-19 Pandemic Through the Infant-Toddler Court Team Program [J]. Maternal and child health journal, 2022.	2022-12-08	Xiaoling Liu	excluded	Inclusion criteria were not met
[1226]	CASAS-DEZA D, BERNAL-MONTERDE V, NICOLAS ARANDA-ALONSO A, et al. Age-related mortality in 61,993 confirmed COVID-19 cases over three epidemic waves in Aragon, Spain. Implications for vaccination programmes [J]. Plos One, 2021, 16(12).	2022-12-08	Xiaoling Liu	excluded	Inclusion criteria were not met
[1227]	CASAVECCHIA G, CORBO M D, GRAVINA M, et al. Arrhythmic myocarditis in an adolescent male: A unique presentation of multi-organ inflammatory syndrome (MIS-C) [J]. American Journal of Emergency Medicine, 2022, 54: 122-6.	2022-12-08	Xiaoling Liu	excluded	Inclusion criteria were not met
[1228]	CASE S J, MOON R J, BHARUCHA T, et al. Intracardiac thrombosis following intravenous zoledronate treatment in a child with steroid-induced osteoporosis [J]. Journal of pediatric endocrinology & metabolism : JPEM, 2022.	2022-12-08	Xiaoling Liu	excluded	Inclusion criteria were not met
[1229]	CASE S M, SON M B. COVID-19 in Pediatrics [J]. Rheumatic diseases clinics of North America, 2021, 47(4): 797-811.	2022-12-08	Xiaoling Liu	excluded	Inclusion criteria were not met
[1230]	CASELLA C B, ZUCCOLO P F, SUGAYA L, et al. Brief internet-delivered cognitive-behavioural intervention for children and adolescents with symptoms of anxiety and depression during the COVID-19 pandemic: a randomised controlled trial protocol [J]. Trials, 2022, 23(1): 899‐.	2022-12-08	Xiaoling Liu	excluded	Inclusion criteria were not met
[1231]	CASHEN K, REGLING K, SAINI A. Extracorporeal Membrane Oxygenation in Critically Ill Children [J]. Pediatric clinics of North America, 2022, 69(3): 425-40.	2022-12-08	Xiaoling Liu	excluded	Inclusion criteria were not met
[1232]	CASIPIT B A, PELAYO J, PAGUIO J A, et al. Acute bilateral ureteropelvic junction obstruction as a rare cause of hypertensive crisis: a case report [J]. Journal of medical case reports, 2022, 16(1): 220.	2022-12-08	Xiaoling Liu	excluded	Inclusion criteria were not met
[1233]	CASON C, ZAMAGNI G, COZZI G, et al. Spread of Respiratory Pathogens During the COVID-19 Pandemic Among Children in the Northeast of Italy [J]. Frontiers in Microbiology, 2022, 13.	2022-12-08	Xiaoling Liu	excluded	Inclusion criteria were not met
[1234]	CASTALDO A, D’ANNA C, GELZO M, et al. Immunophenotyping of peripheral blood cells allows to discriminate MIS-C and Kawasaki disease [J]. Translational Medicine Communications, 2022, 7(1).	2022-12-08	Xiaoling Liu	excluded	Inclusion criteria were not met
[1235]	CASTALDO A, D'ANNA C, GELZO M, et al. Immunophenotyping of peripheral blood cells allows to discriminate MIS-C and Kawasaki disease [J]. Transl Med Commun, 2022, 7(1): 22.	2022-12-08	Xiaoling Liu	excluded	Inclusion criteria were not met
[1236]	CASTANE H, IFTIMIE S, BAIGES-GAYA G, et al. Machine learning and semi-targeted lipidomics identify distinct serum lipid signatures in hospitalized COVID-19-positive and COVID-19-negative patients [J]. Metabolism-Clinical and Experimental, 2022, 131.	2022-12-08	Xiaoling Liu	excluded	Inclusion criteria were not met
[1237]	CASTANEDA-RIBEYRO A, MARTINS-LUNA J, VERNE E, et al. High prevalence and clinical characteristics of respiratory infection by human rhinovirus in children from Lima-Peru during years 2009-2010 [J]. PloS one, 2022, 17(7): e0271044-e.	2022-12-08	Xiaoling Liu	excluded	Inclusion criteria were not met
[1238]	CASTELLANOS F X. Skeptical review of the state of neuroimaging in attention deficit hyperactivity disorder [J]. Medicina-Buenos Aires, 2022, 82: 28-32.	2022-12-08	Xiaoling Liu	excluded	Inclusion criteria were not met
[1239]	CASTELLANOS-SERRANO C, ESCRIBANO G, PAREDES-GAZQUEZ J, et al. What is behind the gender gap in economics distance education: Age, work-life balance and COVID-19 [J]. PloS one, 2022, 17(8): e0272341-e.	2022-12-08	Xiaoling Liu	excluded	Inclusion criteria were not met
[1240]	CASTELLAR-LOPEZ J, VILLAMIZAR-VILLAMIZAR W, AMARANTO-PALLARES A, et al. Recent Insights into COVID-19 in Children and Clinical Recommendations [J]. Current pediatric reviews, 2022, 18(2): 121-37.	2022-12-08	Xiaoling Liu	excluded	Inclusion criteria were not met
[1241]	CASTELLAR-LóPEZ J, VILLAMIZAR-VILLAMIZAR W, AMARANTO-PALLARES A, et al. Recent Insights into COVID-19 in Children and Clinical Recommendations [J]. Current pediatric reviews, 2022, 18(2): 121-37.	2022-12-08	Xiaoling Liu	excluded	Inclusion criteria were not met
[1242]	CASTELLAR-LóPEZ J, VILLAMIZAR-VILLAMIZAR W, AMARANTO-PALLARES A, et al. Recent Insights into COVID-19 in Children and Clinical Recommendations [J]. Current Reviews, 2022, 18(2): 121-37.	2022-12-08	Xiaoling Liu	excluded	Inclusion criteria were not met
[1243]	CASTELLI F, TOMASONI L R. New insights on malaria [J]. New Microbiologica, 2022, 45(2): 83-98.	2022-12-08	Xiaoling Liu	excluded	Inclusion criteria were not met
[1244]	CASTILLO G, MORA-DIAZ J C, NELLI R K, et al. Human Air-Liquid-Interface Organotypic Airway Cultures Express Significantly More ACE2 Receptor Protein and Are More Susceptible to HCoV-NL63 Infection than Monolayer Cultures of Primary Respiratory Epithelial Cells [J]. Microbiology Spectrum, 2022.	2022-12-08	Xiaoling Liu	excluded	Inclusion criteria were not met
[1245]	CASTILLO ROCHA P A, HON K L E, MOHANTY M, et al. [Autoimmune encephalitis in pediatric population] [J]. Medicina, 2022, 82 Suppl 3: 46-50.	2022-12-08	Xiaoling Liu	excluded	Inclusion criteria were not met
[1246]	CASTILLO-GALLARDO P, GONZáLEZ-CéLIS A, RIVAS-NARANJO V. The crisis of subsidiarity in the National Service for Minors: Chile (1994-2021) (1994-2021) (1994-2021) [J]. Revista Latinoamericana de Ciencias Sociales, Niñez y Juventud, 2022, 20(2): 273-94.	2022-12-08	Xiaoling Liu	excluded	Inclusion criteria were not met
[1247]	CASTRO-JIMENEZ T K, GOMEZ-LEGORRETA L C, LOPEZ-CAMPA L A, et al. Variability in Susceptibility to Type I Interferon Response and Subgenomic RNA Accumulation Between Clinical Isolates of Dengue and Zika Virus From Oaxaca Mexico Correlate With Replication Efficiency in Human Cells and Disease Severity [J]. Frontiers in cellular and infection microbiology, 2022, 12.	2022-12-08	Xiaoling Liu	excluded	Inclusion criteria were not met
[1248]	CATALDI J R, O'LEARY S T. Parental vaccine hesitancy: scope, causes, and potential responses [J]. Current opinion in infectious diseases, 2021, 34(5): 519-26.	2022-12-08	Xiaoling Liu	excluded	Inclusion criteria were not met
[1249]	CATCHPOOLE J, NANDA G, VALLMUUR K, et al. Application of a Machine Learning-Based Decision Support Tool to Improve an Injury Surveillance System Workflow [J]. Applied Clinical Informatics, 2022, 13(03): 700-10.	2022-12-08	Xiaoling Liu	excluded	Inclusion criteria were not met
[1250]	CATES J, BAKER J M, ALMENDARES O, et al. Interim Analysis of Acute Hepatitis of Unknown Etiology in Children Aged <10 Years - United States, October 2021-June 2022 [J]. MMWR Morb Mortal Wkly Rep, 2022, 71(26): 852-8.	2022-12-08	Xiaoling Liu	Included	met inclusion criteria
[1251]	CATLING C, DONOVAN H, PHIPPS H, et al. Group Clinical Supervision for midwives and burnout: a cluster randomized controlled trial [J]. BMC pregnancy and childbirth, 2022, 22(1): 309.	2022-12-08	Xiaoling Liu	excluded	Inclusion criteria were not met
[1252]	CATTANEO C, DREAN M, SUBIROS M, et al. Multisystem Inflammatory Syndrome Associated with Severe Acute Respiratory Syndrome Coronavirus 2 in Children: A Case Series from Mayotte Island [J]. Journal the Infectious Society, 2021, 10(6): 738-41.	2022-12-08	Xiaoling Liu	excluded	Inclusion criteria were not met
[1253]	CAUDRELIER N, CYR P, KOKTA V, et al. Extramedullary hematopoiesis secondary to COVID-19: A first case report in a newborn [J]. SAGE open medical case reports, 2022, 10: 2050313X221117643-2050313X.	2022-12-08	Xiaoling Liu	excluded	Inclusion criteria were not met
[1254]	CAVALCANTI A, ISLABãO A, MAGALHãES C, et al. Paediatric inflammatory multisystem syndrome temporally associated with SARS-CoV-2 (PIMS-TS): a Brazilian cohort [J]. Advances in Rheumatology, 2022, 62(1).	2022-12-08	Xiaoling Liu	excluded	Inclusion criteria were not met
[1255]	CAVALLIN F, LUPI F, BUA B, et al. Impact of personal protective equipment on neonatal resuscitation procedures: a randomised, cross-over, simulation study [J]. Archives of disease in childhood Fetal and neonatal edition, 2022, 107(2): 211‐5.	2022-12-08	Xiaoling Liu	excluded	Inclusion criteria were not met
[1256]	ÇAVUŞ ÖZKAN M, SARAç Ö, KESIMER M D, et al. Impact of COVID-19 pandemic on hand injuries [J]. Ulusal travma ve acil cerrahi dergisi = Turkish journal of trauma & emergency surgery : TJTES, 2022, 28(7): 911-9.	2022-12-08	Xiaoling Liu	excluded	Inclusion criteria were not met
[1257]	CECCHINI M P, BROZZETTI L, CARDOBI N, et al. Persistent chemosensory dysfunction in a young patient with mild COVID-19 with partial recovery 15 months after the onset [J]. Neurological Sciences, 2022, 43(1): 99-104.	2022-12-08	Xiaoling Liu	excluded	Inclusion criteria were not met
[1258]	CECCON C, MOSCARDINO U. Impact of COVID-19 and lockdown on mental health and future orientation among young adult asylum seekers in Italy: A mixed-methods study [J]. Transcultural psychiatry, 2022, 59(6): 782-96.	2022-12-08	Xiaoling Liu	excluded	Inclusion criteria were not met
[1259]	CELA T, MARCELIN L H, WALDMAN R, et al. Haitian and Haitian American experiences of racism and socioethnic discrimination in Miami-Dade county: At-risk and court-involved youth [J]. Family process, 2022.	2022-12-08	Xiaoling Liu	excluded	Inclusion criteria were not met
[1260]	ÇELEBI ÇELIK F, SOYöZ Ö, SANCAKLı Ö, et al. The effect of the COVID-19 pandemic lockdown on symptom severity in school children with house dust mite-sensitized allergic rhinitis [J]. Revue francaise d'allergologie (2009), 2022, 62(8): 678-83.	2022-12-08	Xiaoling Liu	excluded	Inclusion criteria were not met
[1261]	CELEBI CELIK F, SOYOZ O, SANCAKLI O, et al. The effect of the COVID-19 pandemic lockdown on symptom severity in school children with house dust mite-sensitized allergic rhinitis [J]. Revue francaise d'allergologie (2009), 2022, 62(8): 678-83.	2022-12-08	Xiaoling Liu	excluded	Inclusion criteria were not met
[1262]	CELIK E, VATANSEVER C, OZCAN G, et al. Placental deficiency during maternal SARS-CoV-2 infection [J]. Placenta, 2022, 117: 47-56.	2022-12-08	Xiaoling Liu	excluded	Inclusion criteria were not met
[1263]	ÇELIK H, DERINKUYU B E, AKSOY E, et al. Clinically mild encephalitis/encephalopathy with a reversible splenial lesion of the corpus callosum in childhood: a single-center experience [J]. Turkish Journal Medical Sciences, 2022, 52(2): 405-12.	2022-12-08	Xiaoling Liu	excluded	Inclusion criteria were not met
[1264]	CELIK N B, UNSAL Y, CANORUC EMET D, et al. Psychosocial Impact of the COVID-19 Pandemic on Children with Congenital Adrenal Hyperplasia and Their Families [J]. Turkish archives of pediatrics, 2022, 57(6): 621-9.	2022-12-08	Xiaoling Liu	excluded	Inclusion criteria were not met
[1265]	ÇELIK N B, ÜNSAL Y, CANORUç EMET D, et al. Psychosocial Impact of the COVID-19 Pandemic on Children with Congenital Adrenal Hyperplasia and Their Families [J]. Turkish archives of pediatrics, 2022, 57(6): 621-9.	2022-12-08	Xiaoling Liu	excluded	Inclusion criteria were not met
[1266]	CENA L, TRAININI A, TRALLI N, et al. The Impact of the COVID-19 Pandemic on Perinatal Loss Experienced by the Parental Couple: Protocol for a Mixed Methods Study [J]. JMIR research protocols, 2022, 11(9): e38866.	2022-12-08	Xiaoling Liu	excluded	Inclusion criteria were not met
[1267]	CENTENO D, NERCELLES L. [Otolaryngological-Speech Therapy approach to laryngeal neuropathy in children] [J]. Andes pediatrica : revista Chilena de pediatria, 2022, 93(3): 423-7.	2022-12-08	Xiaoling Liu	excluded	Inclusion criteria were not met
[1268]	CERAMI C, POPKIN-HALL Z R, RAPP T, et al. Household Transmission of Severe Acute Respiratory Syndrome Coronavirus 2 in the United States: Living Density, Viral Load, and Disproportionate Impact on Communities of Color [J]. Clinical Infectious Diseases, 2022, 74(10): 1776-85.	2022-12-08	Xiaoling Liu	excluded	Inclusion criteria were not met
[1269]	CERAVOLO G, LA MACCHIA T, ORETO L, et al. Kawa-COVID-19 [J]. Journal of Biological Regulators and Homeostatic Agents, 2022, 36(1): 65-9.	2022-12-08	Xiaoling Liu	excluded	Inclusion criteria were not met
[1270]	CERBONE L, IACONO D, PALOMBI L, et al. Serological Response to COVID-19 Vaccination in Patients with Cancer older than 80 years [J]. Tumori, 2021, 107(2 SUPPL): 75‐6.	2022-12-08	Xiaoling Liu	excluded	Inclusion criteria were not met
[1271]	CERBU B, GRIGORAS M L, BRATOSIN F, et al. Laboratory Profile of COVID-19 Patients with Hepatitis C-Related Liver Cirrhosis [J]. Journal Clinical Medicine, 2022, 11(3).	2022-12-08	Xiaoling Liu	excluded	Inclusion criteria were not met
[1272]	CERCONE D J, BERGER R P, MANOLE M D, et al. Increased severity of abusive head trauma during the first year of the COVID-19 pandemic [J]. Child abuse & neglect, 2022, 135: 105971-.	2022-12-08	Xiaoling Liu	excluded	Inclusion criteria were not met
[1273]	CERON-RODRIGUEZ M, CASTILLO-GARCIA D, ACOSTA-RODRIGUEZ-BUENO C-P, et al. Classic infantile-onset Pompe disease with histopathological neurologic findings linked to a novel GAA gene 4 bp deletion: A case study [J]. Molecular Genetics & Genomic Medicine, 2022, 10(7).	2022-12-08	Xiaoling Liu	excluded	Inclusion criteria were not met
[1274]	CESCA L, CONVERSANO E, VIANELLO F A, et al. How Covid-19 changed the epidemiology of febrile urinary tract infections in children in the emergency department during the first outbreak [J]. Bmc Pediatrics, 2022, 22(1).	2022-12-08	Xiaoling Liu	excluded	Inclusion criteria were not met
[1275]	CESILIA C, RIDAR E, SURYAWAN N, et al. Convalescent plasma therapy in obese severe COVID-19 adolescents: Two cases report [J]. Annals Medicine and Surgery, 2021, 72.	2022-12-08	Xiaoling Liu	excluded	Inclusion criteria were not met
[1276]	CETIN C, KARAASLAN A, AKIN Y, et al. Relationship of chest computed tomography score with disease severity and laboratory values in children with COVID-19 [J]. Journal of paediatrics and child health, 2022, 58(5): 802-8.	2022-12-08	Xiaoling Liu	excluded	Inclusion criteria were not met
[1277]	ÇETIN C, KARAASLAN A, AKıN Y, et al. Relationship of chest computed tomography score with disease severity and laboratory values in children with COVID-19 [J]. Journal Paediatrics and Health, 2022, 58(5): 802-8.	2022-12-08	Xiaoling Liu	excluded	Inclusion criteria were not met
[1278]	CHACHKHIANI D, ISAKADZE M, VILLEMARETTE-PITTMAN N R, et al. Altered mental status predicts length of stay but not death in a community-based cohort of hospitalized COVID-19 patients [J]. Clinical Neurology and Neurosurgery, 2021, 210.	2022-12-08	Xiaoling Liu	excluded	Inclusion criteria were not met
[1279]	CHACON-CRUZ E, LOPATYNSKY E Z, MACHADO-CONTRERAS J R, et al. Fatal Pediatric Meningococcal Invasive Disease Caused by Neisseria meningitidis Serogroup C and Co-Infected With SARS-CoV-2: Report of a Case in Tijuana, Mexico [J]. Cureus, 2022, 14(2): e22100-e.	2022-12-08	Xiaoling Liu	excluded	Inclusion criteria were not met
[1280]	CHADEAU-HYAM M, EALES O, BODINIER B, et al. Breakthrough SARS-CoV-2 infections in double and triple vaccinated adults and single dose vaccine effectiveness among children in Autumn 2021 in England: REACT-1 study [J]. EClinicalMedicine, 2022, 48.	2022-12-08	Xiaoling Liu	excluded	Inclusion criteria were not met
[1281]	CHAGAS G C L, RANGEL A R, NORONHA L M, et al. COVID-19 and kidney: A narrative review [J]. Revista Brasileira de Saude Materno, 2021, 21: 373-81.	2022-12-08	Xiaoling Liu	excluded	Inclusion criteria were not met
[1282]	CHAI J, XU H, AN N, et al. The Prevalence of Mental Problems for Chinese Children and Adolescents During COVID-19 in China: A Systematic Review and Meta-Analysis [J]. Frontiers in Pediatrics, 2021, 9.	2022-12-08	Xiaoling Liu	excluded	Inclusion criteria were not met
[1283]	CHAI Q, NYGAARD U, SCHMIDT R C, et al. Multisystem inflammatory syndrome in a male adolescent after his second Pfizer-BioNTech COVID-19 vaccine [J]. Acta Paediatrica, International Journal Paediatrics, 2022, 111(1): 125-7.	2022-12-08	Xiaoling Liu	excluded	Inclusion criteria were not met
[1284]	CHAIYAKULSIL C, SRITIPSUKHO P, SATDHABUDHA A, et al. An epidemiological study of pediatric COVID-19 in the era of the variant of concern [J]. PLoS One, 2022, 17(4): e0267035.	2022-12-08	Xiaoling Liu	excluded	Inclusion criteria were not met
[1285]	CHAKAYA J, KHAN M, NTOUMI F, et al. Global Tuberculosis Report 2020-Reflections on the Global TB burden, treatment and prevention efforts [J]. International Journal of Infectious Diseases, 2021, 113: S7-S12.	2022-12-08	Xiaoling Liu	excluded	Inclusion criteria were not met
[1286]	CHAKRABORTY A, JOHNSON J N, SPAGNOLI J, et al. Long-Term Cardiovascular Outcomes of Multisystem Inflammatory Syndrome in Children Associated with COVID-19 Using an Institution Based Algorithm [J]. Pediatric cardiology, 2022.	2022-12-08	Xiaoling Liu	excluded	Inclusion criteria were not met
[1287]	CHAKRABORTY A, PHILIP R, SANTOSO M, et al. Cardiovascular Magnetic Resonance in Children with Multisystem Inflammatory Syndrome in Children (MIS-C) Associated with COVID-19: Institutional Protocol-Based Medium-Term Follow-up Study [J]. Pediatric cardiology, 2022, 43(8): 1879-87.	2022-12-08	Xiaoling Liu	excluded	Inclusion criteria were not met
[1288]	CHALASANI S, GUARDIOLA J, LAMMERT C. Sars-Cov-2 Vaccination Hesitancy and Risk of Disease Flare Are Both Low among an Autoimmune Hepatitis Patient Cohort [J]. Gastroenterology, 2022, 162(7): S1246-S7.	2022-12-08	Xiaoling Liu	excluded	Inclusion criteria were not met
[1289]	CHALLENGER J D, FOO C Y, WU Y, et al. Modelling upper respiratory viral load dynamics of SARS-CoV-2 [J]. Bmc Medicine, 2022, 20(1).	2022-12-08	Xiaoling Liu	excluded	Inclusion criteria were not met
[1290]	CHAMBERLAIN C, GRAY P, BENNET D, et al. Supporting Aboriginal and Torres Strait Islander Families to Stay Together from the Start (SAFeST Start): Urgent call to action to address crisis in infant removals [J]. The Australian journal of social issues, 2022, 57(2): 252-73.	2022-12-08	Xiaoling Liu	excluded	Inclusion criteria were not met
[1291]	CHAMBERS M A, MECHAM C, ARREOLA E V, et al. Increase in the Number of Pediatric New-Onset Diabetes and Diabetic Ketoacidosis Cases During the COVID-19 Pandemic [J]. Endocrine practice : official journal of the American College of Endocrinology and the American Association of Clinical Endocrinologists, 2022, 28(5): 479-85.	2022-12-08	Xiaoling Liu	excluded	Inclusion criteria were not met
[1292]	CHAN F H M, ATAIDE R, RICHARDS J S, et al. Contrasting Epidemiology and Population Genetics of COVID-19 Infections Defined by Multilocus Genotypes in SARS-CoV-2 Genomes Sampled Globally [J]. Viruses-Basel, 2022, 14(7).	2022-12-08	Xiaoling Liu	excluded	Inclusion criteria were not met
[1293]	CHAN K K P, HUI D S C. Contemporary Concise Review 2021: COVID-19 and other respiratory infections [J]. Respirology, 2022, 27(8): 661-8.	2022-12-08	Xiaoling Liu	excluded	Inclusion criteria were not met
[1294]	CHAN K T, ZHOU S, MARSACK-TOPOLEWSKI C. Race Differences in Opioid Misuse and Adolescent Suicidality [J]. Child & adolescent social work journal : C & A, 2022, 39(2): 167-81.	2022-12-08	Xiaoling Liu	excluded	Inclusion criteria were not met
[1295]	CHAN P-L, LE L-V, ISHIKAWA N, et al. Regional progress towards hepatitis C elimination in the Western Pacific Region, 2015-2020 [J]. Global health & medicine, 2021, 3(5): 253-61.	2022-12-08	Xiaoling Liu	excluded	Inclusion criteria were not met
[1296]	CHANCHLANI R, AHMAD R, JANGID M K. Challenges in the management of paediatric surgical patients in the midst of COVID-19 crisis: Our experience [J]. African journal of paediatric surgery : AJPS, 2022, 19(1): 40-5.	2022-12-08	Xiaoling Liu	excluded	Inclusion criteria were not met
[1297]	CHANG A, FISHBEIN M. COVID-19 MANDATES ASSOCIATED WITH INCREASED RATE OF WEIGHT GAIN AND LIVER FUNCTION TEST ELEVATION IN CHILDREN WITH NON-ALCOHOLIC FATTY LIVER DISEASE [J]. Journal Gastroenterology and Nutrition, 2022, 75: S205-S6.	2022-12-08	Xiaoling Liu	excluded	Inclusion criteria were not met
[1298]	CHANG A J, BARON S, HICAR M D. Robust humoral immune response after boosting in children with Multisystem Inflammatory Syndrome in Children [J]. IDCases, 2022, 29: e01569-e.	2022-12-08	Xiaoling Liu	excluded	Inclusion criteria were not met
[1299]	CHANG C J, FEINSTEIN B A, FULGINITI A, et al. A longitudinal examination of the interpersonal theory of suicide for predicting suicidal ideation among LGBTQ+ youth who utilize crisis services: The moderating effect of gender [J]. Suicide & life-threatening behavior, 2021, 51(5): 1015-25.	2022-12-08	Xiaoling Liu	excluded	Inclusion criteria were not met
[1300]	CHANG C W D, MCCOUL E D, BRIGGS S E, et al. Corticosteroid Use in Otolaryngology: Current Considerations During the COVID-19 Era [J]. Otolaryngology--head and neck surgery : official journal of American Academy of Otolaryngology-Head and Neck Surgery, 2022, 167(5): 803-20.	2022-12-08	Xiaoling Liu	excluded	Inclusion criteria were not met
[1301]	CHANG E H Y, LEE H S, VOLPE S J. The role of viruses in the inception of sinusitis [J]. Clinical and experimental otorhinolaryngology, 2022.	2022-12-08	Xiaoling Liu	excluded	Inclusion criteria were not met
[1302]	CHANG H, KANG M W, PAEK S H. Impact of the COVID-19 pandemic on emergency department utilization patterns in South Korea A retrospective observational study [J]. Medicine, 2022, 101(8).	2022-12-08	Xiaoling Liu	excluded	Inclusion criteria were not met
[1303]	CHANG H-L, LEE R. The Influence of Family Economic Deterioration caused by COVID-19 on Mental Health among Adolescents in Grandparent-headed Families [J]. Journal of Digital Convergence, 2022, 20(4): 651-9.	2022-12-08	Xiaoling Liu	excluded	Inclusion criteria were not met
[1304]	CHANG H-L, LEE R. The Influence of Economic Deterioration Caused by COVID-19 on Suicidal Ideation Through Anxiety Among A dolescents i n Single-Parent Families a nd t he G ender Difference [J]. Journal of the Korean society of child welfare, 2022, 71(3): 1-25.	2022-12-08	Xiaoling Liu	excluded	Inclusion criteria were not met
[1305]	CHANG H-T. A Study on the Ministry Methodology of the <Word of the Bible and Bread> for African Children [J]. 2022, 56: 391-422.	2022-12-08	Xiaoling Liu	excluded	Inclusion criteria were not met
[1306]	CHANG J C-J, YANG H-Y. Epidemiology of chronic kidney disease of undetermined aetiology in Taiwanese farmers: a cross-sectional study from Changhua Community-based Integrated Screening programme [J]. Occupational and Environmental Medicine, 2021, 78(12): 849-58.	2022-12-08	Xiaoling Liu	excluded	Inclusion criteria were not met
[1307]	CHANG T P, LAU J, BUAN J, et al. A Randomized-controlled Simulation based Pilot Trial of Patient Barrier Devices on Resuscitation Quality for Patients Under Investigation for COVID-19 [J]. Pediatrics, 2022, 149.	2022-12-08	Xiaoling Liu	excluded	Inclusion criteria were not met
[1308]	CHANG Y C, LEE D J, WEI C L H, et al. SARS-CoV-2 versus other minor viral infection on kidney injury in asymptomatic and mildly symptomatic patients [J]. Virulence, 2022, 13(1): 1349-57.	2022-12-08	Xiaoling Liu	excluded	Inclusion criteria were not met
[1309]	CHANGEDE P, VENKATESWARAN S, NAYAK A, et al. Causes and Demographic Factors Affecting Stillbirth in a Tertiary Care Centre in India [J]. Journal of obstetrics and gynaecology of India, 2022, 72(3): 225-35.	2022-12-08	Xiaoling Liu	excluded	Inclusion criteria were not met
[1310]	CHANH H Q, TRIEU H T, VUONG H N T, et al. Novel Clinical Monitoring Approaches for Reemergence of Diphtheria Myocarditis, Vietnam [J]. Emerging infectious diseases, 2022, 28(2): 282-90.	2022-12-08	Xiaoling Liu	excluded	Inclusion criteria were not met
[1311]	CHANTARAT T, VAN RIPER D C, HARDEMAN R R. The intricacy of structural racism measurement: A pilot development of a latent-class multidimensional measure [J]. Eclinicalmedicine, 2021, 40.	2022-12-08	Xiaoling Liu	excluded	Inclusion criteria were not met
[1312]	CHANTHAVANICH P, VERSAGE E, VAN TWUIJVER E, et al. Antibody responses against heterologous A/H5N1 strains for an MF59-adjuvanted cell culture-derived A/H5N1 (aH5N1c) influenza vaccine in healthy pediatric subjects [J]. Vaccine, 2021, 39(47): 6930‐5.	2022-12-08	Xiaoling Liu	excluded	Inclusion criteria were not met
[1313]	CHANTHAVANICH P, VERSAGE E, VAN TWUIJVER E, et al. Antibody responses against heterologous A/H5N1 strains for an MF59-adjuvanted cell culture–derived A/H5N1 (aH5N1c) influenza vaccine in healthy pediatric subjects [J]. Vaccine, 2021, 39(47): 6930‐5.	2022-12-08	Xiaoling Liu	excluded	Inclusion criteria were not met
[1314]	CHAO C R, XU L, CANNIZZARO N, et al. Trends in HPV vaccine administration and HPV vaccine coverage in children by race/ethnicity and socioeconomic status during the COVID-19 pandemic in an integrated health care system in California [J]. Vaccine, 2022, 40(46): 6575-80.	2022-12-08	Xiaoling Liu	excluded	Inclusion criteria were not met
[1315]	CHAPOVAL S P, KEEGAN A D. Perspectives and potential approaches for targeting neuropilin 1 in SARS-CoV-2 infection [J]. Molecular Medicine, 2021, 27(1).	2022-12-08	Xiaoling Liu	excluded	Inclusion criteria were not met
[1316]	CHARA B S, RICKLI J M, SILVA C F D, et al. Kawasaki-Like Disease, a New Phenotype in Sars-CoV-2? [J]. International Journal of Cardiovascular Sciences, 2021, 34(5): 566-9.	2022-12-08	Xiaoling Liu	excluded	Inclusion criteria were not met
[1317]	CHARAN J, DUTTA S, KAUR R, et al. Tocilizumab in COVID-19: a study of adverse drug events reported in the WHO database [J]. Expert Opinion on Drug Safety, 2021, 20(9): 1125-36.	2022-12-08	Xiaoling Liu	excluded	Inclusion criteria were not met
[1318]	CHAROENNGAM N, ILORI T O, HOLICK M F, et al. Self-identified Race and COVID-19-Associated Acute Kidney Injury and Inflammation: a Retrospective Cohort Study of Hospitalized Inner-City COVID-19 Patients [J]. Journal of general internal medicine, 2021, 36(11): 3487-96.	2022-12-08	Xiaoling Liu	excluded	Inclusion criteria were not met
[1319]	CHATTERJEE A, SAHA R, MISHRA A, et al. Molecular Determinants, Clinical Manifestations and Effects of Immunization on Cardiovascular Health During COVID-19 Pandemic Era - A Review [J]. Current problems in cardiology, 2022: 101250.	2022-12-08	Xiaoling Liu	excluded	Inclusion criteria were not met
[1320]	CHATTOPADHYAY A, KARNIKA S K. Severe Multi-inflammatory syndrome in children temporally related to COVID-19 requiring intensive care unit admissions in a tertiary care centre in India-a diverse spectrum [J]. Intensive Care Medicine Experimental, 2021, 9(SUPPL 1).	2022-12-08	Xiaoling Liu	excluded	Inclusion criteria were not met
[1321]	CHATZI E, TSIAMPALI E, GKOUTZOURELAS A, et al. Gastrointestinal manifestations of paediatric acute COVID-19: Results from a referral center in Central Greece [J]. Journal Gastroenterology and Nutrition, 2022, 74(2): 221-2.	2022-12-08	Xiaoling Liu	excluded	Inclusion criteria were not met
[1322]	CHAVDA V, JAN A T, YADAV D. Mini-Review on SARS-CoV-2 Infection and Neurological Manifestations: A Perspective [J]. CNS and Neurological Disorders - Drug Targets, 2022, 21(3): 210-6.	2022-12-08	Xiaoling Liu	excluded	Inclusion criteria were not met
[1323]	CHAVDA V P, VUPPU S, MISHRA T, et al. Recent review of COVID-19 management: diagnosis, treatment and vaccination [J]. Pharmacological Reports, 2022.	2022-12-08	Xiaoling Liu	excluded	Inclusion criteria were not met
[1324]	CHAVDA V P, VUPPU S, MISHRA T, et al. Recent review of COVID-19 management: diagnosis, treatment and vaccination [J]. Pharmacological reports : PR, 2022, 74(6): 1120-48.	2022-12-08	Xiaoling Liu	excluded	Inclusion criteria were not met
[1325]	CHAVEZ J V, LEE T K, LARSON M E, et al. Assessing the Impact of COVID-19 Social Distancing and Social Vulnerability on Family Functioning in an International Sample of Households with and without Children [J]. Couple & family psychology, 2021, 10(4): 233-48.	2022-12-08	Xiaoling Liu	excluded	Inclusion criteria were not met
[1326]	CHAYAPA C, PATTARANUCH W, APAWAN N. Effectiveness of Online Health Literacy Program for COVID-19 Prevention among Teachers in Childcare Centers: a Quasi- experimental Study [J]. Pacific Rim international journal of nursing research, 2022, 26(2): 254‐68.	2022-12-08	Xiaoling Liu	excluded	Inclusion criteria were not met
[1327]	CHEAH C S L, ZONG X, CHO H S, et al. Chinese American adolescents' experiences of COVID-19 racial discrimination: Risk and protective factors for internalizing difficulties [J]. Cultural diversity & ethnic minority psychology, 2021, 27(4): 559-68.	2022-12-08	Xiaoling Liu	excluded	Inclusion criteria were not met
[1328]	CHEEMA H A, SHAHID A, AZIZ H. Severe acute pediatric hepatitis: The undue emphasis on adenovirus needs to be reassessed [J]. Journal Medical Virology, 2022, 94(11): 5088-9.	2022-12-08	Xiaoling Liu	excluded	Inclusion criteria were not met
[1329]	CHEK L P, GAN W Y, CHIN Y S, et al. A nutrition programme using positive deviance approach to reduce undernutrition among urban poor children under-five in Malaysia: a cluster randomised controlled trial protocol [J]. PloS one, 2022, 17(10): e0275357‐.	2022-12-08	Xiaoling Liu	excluded	Inclusion criteria were not met
[1330]	CHELALA L, JEUDY J, HOSSAIN R, et al. Cardiac MRI Findings of Myocarditis After COVID-19 mRNA Vaccination in Adolescents [J]. AJR American journal of roentgenology, 2022, 218(4): 651-7.	2022-12-08	Xiaoling Liu	excluded	Inclusion criteria were not met
[1331]	CHELLAPURI A, SMITHEMAN M, CHAPPELL J G, et al. Human parainfluenza 2 & 4: Clinical and genetic epidemiology in the UK, 2013-2017, reveals distinct disease features and co-circulating genomic subtypes [J]. Influenza and other respiratory viruses, 2022, 16(6): 1122-32.	2022-12-08	Xiaoling Liu	excluded	Inclusion criteria were not met
[1332]	CHEMAITELLY H, ALMUKDAD S, AYOUB H H, et al. Covid-19 Vaccine Protection among Children and Adolescents in Qatar [J]. The New England journal medicine, 2022, 387(20): 1865-76.	2022-12-08	Xiaoling Liu	excluded	Inclusion criteria were not met
[1333]	CHEMAITELLY H, TANG P, HASAN M R, et al. Waning of BNT162b2 Vaccine Protection against SARS-CoV-2 Infection in Qatar [J]. New England Journal of Medicine, 2021, 385(24): E83-E.	2022-12-08	Xiaoling Liu	excluded	Inclusion criteria were not met
[1334]	CHEN A, ZOU M, FAN M, et al. Time trends and associated factors of global burden due to drug use disorders in 204 countries and territories, 1990-2019 [J]. Drug and Alcohol Dependence, 2022, 238.	2022-12-08	Xiaoling Liu	excluded	Inclusion criteria were not met
[1335]	CHEN A P-L, CHUANG C, HUANG Y-C, et al. The epidemiology and etiologies of respiratory tract infection in Northern Taiwan during the early phase of coronavirus disease 2019 (COVID-19) outbreak [J]. Journal of Microbiology Immunology and Infection, 2021, 54(5): 801-7.	2022-12-08	Xiaoling Liu	excluded	Inclusion criteria were not met
[1336]	CHEN A T, STACEY H D, MARZOK A, et al. Effect of inactivated influenza vaccination on human coronavirus infection: Secondary analysis of a randomized trial in Hutterite colonies [J]. Vaccine, 2021, 39(48): 7058-65.	2022-12-08	Xiaoling Liu	excluded	Inclusion criteria were not met
[1337]	CHEN B, ZHAO C, LI X, et al. COVID-19 pandemic and adolescent mental health in China: Micro evidence and socioeconomic mechanisms [J]. Frontiers in psychology, 2022, 13: 1041376-.	2022-12-08	Xiaoling Liu	excluded	Inclusion criteria were not met
[1338]	CHEN B-R, LI W-M, LI T-L, et al. Fucoidan from Sargassum hemiphyllum inhibits infection and inflammation of Helicobacter pylori [J]. Scientific Reports, 2022, 12(1).	2022-12-08	Xiaoling Liu	excluded	Inclusion criteria were not met
[1339]	CHEN C C, WHITEHEAD A. Emerging and Re-emerging Infections in Children: COVID/ MIS-C, Zika, Ebola, Measles, Varicella, Pertussis. Immunizations [J]. Emergency Medicine Clinics North America, 2021, 39(3): 453-65.	2022-12-08	Xiaoling Liu	excluded	Inclusion criteria were not met
[1340]	CHEN C-C, CHEN S-Y, FANG S-B, et al. Diagnostic accuracy of SARS-CoV-2 antigen test in the pediatric population: A systematic review and meta-analysis [J]. Pediatrics and neonatology, 2022.	2022-12-08	Xiaoling Liu	excluded	Inclusion criteria were not met
[1341]	CHEN C J, YANG LAUDERDALE T L, HUANG Y C. Evolution and Population Structures of Prevalent Methicillin-Resistant Staphylococcus aureus in Taiwan [J]. Frontiers in Microbiology, 2021, 12.	2022-12-08	Xiaoling Liu	excluded	Inclusion criteria were not met
[1342]	CHEN C P, HUANG K Y A, SHIH S R, et al. Anti-Spike Antibody Response to Natural Infection with SARS-CoV-2 and Its Activity against Emerging Variants [J]. Microbiology Spectrum, 2022, 10(4).	2022-12-08	Xiaoling Liu	excluded	Inclusion criteria were not met
[1343]	CHEN C S, CHANG C N, HU C F, et al. Critical pediatric neurological illness associated with COVID-19 (Omicron BA.2.3.7 variant) infection in Taiwan: immunological assessment and viral genome analysis in tertiary medical center [J]. International journal of infectious diseases : IJID : official publication of the International Society for Infectious Diseases, 2022, 124: 45-8.	2022-12-08	Xiaoling Liu	excluded	Inclusion criteria were not met
[1344]	CHEN C-S, CHANG C-N, HU C-F, et al. Critical pediatric neurological illness associated with COVID-19 (Omicron BA.2.3.7 variant) infection in Taiwan: immunological assessment and viral genome analysis in tertiary medical center [J]. International Journal of Infectious Diseases, 2022, 124: 45-8.	2022-12-08	Xiaoling Liu	excluded	Inclusion criteria were not met
[1345]	CHEN D-P, WEN Y-H, LIN W-T, et al. Association between the side effect induced by COVID-19 vaccines and the immune regulatory gene polymorphism [J]. Frontiers in Immunology, 2022, 13.	2022-12-08	Xiaoling Liu	excluded	Inclusion criteria were not met
[1346]	CHEN F, HE J, LIU Y, et al. Can we pursue a "herd immunity" policy? [J]. Infection Control and Hospital Epidemiology, 2021, 42(12): 1539-40.	2022-12-08	Xiaoling Liu	excluded	Inclusion criteria were not met
[1347]	CHEN F, LUAN C, WEI Z, et al. Should we continue breastfeeding after SARS-CoV-2 infection or mRNA vaccination? [J]. Biocell, 2022, 46(6): 1425-33.	2022-12-08	Xiaoling Liu	excluded	Inclusion criteria were not met
[1348]	CHEN F, ZHONG Y, LI J, et al. Dynamic changes of SARS-CoV-2 specific IgM and IgG among population vaccinated with COVID-19 vaccine [J]. Epidemiology and, 2022, 150.	2022-12-08	Xiaoling Liu	excluded	Inclusion criteria were not met
[1349]	CHEN G, HUANG C, LUO D, et al. Clinical Characteristics and Treatment Overview in Hand-Foot-and-Mouth Disease Using Real-World Evidence Based on Hospital Information System [J]. Evidence-based complementary and alternative medicine : eCAM, 2022, 2022: 9156186-.	2022-12-08	Xiaoling Liu	excluded	Inclusion criteria were not met
[1350]	CHEN G, LU H. Attention should be paid to acute hepatitis of unknown etiology in children [J]. Intractable & rare diseases research, 2022, 11(3): 153-7.	2022-12-08	Xiaoling Liu	excluded	Inclusion criteria were not met
[1351]	CHEN G, REN H. The development and application of a triage system for urolithiasis during COVID-19 [J]. World Journal of Urology, 2022, 40(2): 577-83.	2022-12-08	Xiaoling Liu	excluded	Inclusion criteria were not met
[1352]	CHEN J, CAI W, LIU T, et al. The COVID-19 vaccine: Attitudes and vaccination in patients with autoimmune inflammatory rheumatic diseases [J]. Rheumatology & autoimmunity, 2022, 2(2): 82-91.	2022-12-08	Xiaoling Liu	excluded	Inclusion criteria were not met
[1353]	CHEN J, HU C, WANG R, et al. Shift in the dominant sequence type of carbapenem-resistant klebsiella pneumoniae bloodstream infection from st11 to st15 at a medical center in Northeast China, 2015–2020 [J]. and Drug Resistance, 2021, 14: 1855-63.	2022-12-08	Xiaoling Liu	excluded	Inclusion criteria were not met
[1354]	CHEN J, SHU Q, ZHAO Z Y. Response to the outbreak of severe acute hepatitis of unknown origin in children [J]. World Journal Pediatrics, 2022, 18(8): 525-8.	2022-12-08	Xiaoling Liu	excluded	Inclusion criteria were not met
[1355]	CHEN J, ZHANG J, LU Z, et al. Mycoplasma pneumoniae among Chinese Outpatient Children with Mild Respiratory Tract Infections during the Coronavirus Disease 2019 Pandemic [J]. Microbiology Spectrum, 2022, 10(1).	2022-12-08	Xiaoling Liu	excluded	Inclusion criteria were not met
[1356]	CHEN L, HUA J, HE X. Co-expression network analysis identifies potential candidate hub genes in severe influenza patients needing invasive mechanical ventilation [J]. Bmc Genomics, 2022, 23(1).	2022-12-08	Xiaoling Liu	excluded	Inclusion criteria were not met
[1357]	CHEN L, WU J, YING D, et al. Application of adrenocorticotropic hormone in recurrent focal segmental glomerulosclerosis post-transplantation: A case report and literature review [J]. Pediatr 2022, 26(2).	2022-12-08	Xiaoling Liu	excluded	Inclusion criteria were not met
[1358]	CHEN M, BAI Y, FU M, et al. The Associations Between Parental Burnout and Mental Health Symptoms Among Chinese Parents With Young Children During the COVID-19 Pandemic [J]. Frontiers in Psychiatry, 2022, 13.	2022-12-08	Xiaoling Liu	excluded	Inclusion criteria were not met
[1359]	CHEN M, ZHU B, CHEN D, et al. COVID-19 May Increase the Risk of Insulin Resistance in Adult Patients Without Diabetes: A 6-Month Prospective Study [J]. Endocrine Practice, 2021, 27(8): 834-41.	2022-12-08	Xiaoling Liu	excluded	Inclusion criteria were not met
[1360]	CHEN P J, PUSICA Y, SOHAEI D, et al. An overview of mental health during the COVID-19 pandemic [J]. Diagnosis (Berlin, Germany), 2021, 8(4): 403-12.	2022-12-08	Xiaoling Liu	excluded	Inclusion criteria were not met
[1361]	CHEN Q, DAI W, LI G, et al. The impact of screen time changes on anxiety during the COVID-19 pandemic: sleep and physical activity as mediators [J]. Sleep and Biological Rhythms, 2022, 20(4): 521-31.	2022-12-08	Xiaoling Liu	excluded	Inclusion criteria were not met
[1362]	CHEN Q, LI W, XIONG J, et al. Prevalence and Risk Factors Associated with Postpartum Depression during the COVID-19 Pandemic: A Literature Review and Meta-Analysis [J]. International Journal of Environmental Research and Public Health, 2022, 19(4).	2022-12-08	Xiaoling Liu	excluded	Inclusion criteria were not met
[1363]	CHEN S, FORSTER S, YANG J, et al. Animated, video entertainment-education to improve vaccine confidence globally during the COVID-19 pandemic: an online randomized controlled experiment with 24,000 participants [J]. Trials, 2022, 23(1): 161.	2022-12-08	Xiaoling Liu	excluded	Inclusion criteria were not met
[1364]	CHEN S, SHAO Y. Risk factors for COVID-19 mortality in hospitalised children and adolescents in Brazil [J]. Lancet Child Adolesc Health, 2021, 5(10): e40.	2022-12-08	Xiaoling Liu	excluded	Inclusion criteria were not met
[1365]	CHEN S, ZHANG X, DU W, et al. Association of insufficient sleep and skipping breakfast with overweight/obesity in children and adolescents: Findings from a cross-sectional provincial surveillance project in Jiangsu [J]. Pediatr Obes, 2022, 17(11): e12950.	2022-12-08	Xiaoling Liu	excluded	Inclusion criteria were not met
[1366]	CHEN T, HOU P, WU T, et al. The Impacts of the COVID-19 Pandemic on Fertility Intentions of Women with Childbearing Age in China [J]. Behavioral sciences (Basel, Switzerland), 2022, 12(9).	2022-12-08	Xiaoling Liu	excluded	Inclusion criteria were not met
[1367]	CHEN W, GAO R, YANG T. Factor Structure and Psychometric Properties for the PTSD Checklist of Chinese Adolescents in the Closed Period after the COVID-19 Outbreak [J]. International Journal of Environmental Research and Public Health, 2021, 18(22).	2022-12-08	Xiaoling Liu	excluded	Inclusion criteria were not met
[1368]	CHEN W, YAO M, HU L, et al. Development and validation of a clinical prediction model to estimate the risk of critical patients with COVID-19 [J]. Journal of medical virology, 2022, 94(3): 1104-14.	2022-12-08	Xiaoling Liu	excluded	Inclusion criteria were not met
[1369]	CHEN W, ZHENG K I, LIU S, et al. A Novel Predictive Model in Recognizing Severe COVID-19 and Multiorgan Injuries: Platelet-to-CRP Ratio [J]. Canadian Journal Infectious and Medical Microbiology, 2022, 2022.	2022-12-08	Xiaoling Liu	excluded	Inclusion criteria were not met
[1370]	CHEN X, LI X, LI H, et al. Ocular Adverse Events after Inactivated COVID-19 Vaccination in Xiamen [J]. Vaccines, 2022, 10(3).	2022-12-08	Xiaoling Liu	excluded	Inclusion criteria were not met
[1371]	CHEN X, SHUI T-J. The state of the leprosy epidemic in Yunnan, China 2011-2020: A spatial and spatiotemporal analysis, highlighting areas for intervention [J]. PLoS neglected tropical diseases, 2021, 15(10).	2022-12-08	Xiaoling Liu	excluded	Inclusion criteria were not met
[1372]	CHEN X, ZHU Y, LI Q, et al. Genetic characteristics of human coronavirus HKU1 in mainland China during 2018 [J]. Archives of virology, 2022, 167(11): 2173-80.	2022-12-08	Xiaoling Liu	excluded	Inclusion criteria were not met
[1373]	CHEN Y, LIN T, WANG C B, et al. Human adenovirus (HAdV) infection in children with acute respiratory tract infections in Guangzhou, China, 2010–2021: a molecular epidemiology study [J]. World Journal Pediatrics, 2022, 18(8): 545-52.	2022-12-08	Xiaoling Liu	excluded	Inclusion criteria were not met
[1374]	CHEN Y, LIN T, WANG C B, et al. Human adenovirus (HAdV) infection in children with acute respiratory tract infections in Guangzhou, China, 2010-2021: a molecular epidemiology study [J]. World journal of pediatrics : WJP, 2022, 18(8): 545-52.	2022-12-08	Xiaoling Liu	excluded	Inclusion criteria were not met
[1375]	CHEN Y, LIN T, WANG C-B, et al. Human adenovirus (HAdV) infection in children with acute respiratory tract infections in Guangzhou, China, 2010-2021: a molecular epidemiology study [J]. World Journal of Pediatrics, 2022, 18(8): 545-52.	2022-12-08	Xiaoling Liu	excluded	Inclusion criteria were not met
[1376]	CHEN Y, LIU C, WANG T, et al. Efficacy and safety of Bufei Huoxue capsules in the management of convalescent patients with COVID-19 infection: a multicentre, double-blind, and randomised controlled trial [J]. Journal of ethnopharmacology, 2022, 284: 114830.	2022-12-08	Xiaoling Liu	excluded	Inclusion criteria were not met
[1377]	CHEN Y, YAO H, FU J, et al. The low contagiousness and new A958D mutation of SARS-CoV-2 in children: An observational cohort study [J]. International Journal Infectious, 2021, 111: 347-53.	2022-12-08	Xiaoling Liu	excluded	Inclusion criteria were not met
[1378]	CHEN Y, ZENG H, LIU H. MiR-21 participates in the neuroprotection of diazoxide against hypoxic-ischemia encephalopathy by targeting PDCD4 [J]. Brain Injury, 2022, 36(7): 876-85.	2022-12-08	Xiaoling Liu	excluded	Inclusion criteria were not met
[1379]	CHEN Y-F, LIAO L-F, WU N, et al. Species identification and phylogenetic analysis of Leishmania isolated from patients, vectors and hares in the Xinjiang Autonomous Region, The People's Republic of China [J]. PLoS neglected tropical diseases, 2021, 15(12).	2022-12-08	Xiaoling Liu	excluded	Inclusion criteria were not met
[1380]	CHEN Y H, LOU J G, YANG Z H, et al. Diagnosis, treatment, and prevention of severe acute hepatitis of unknown etiology in children [J]. World Journal Pediatrics, 2022, 18(8): 538-44.	2022-12-08	Xiaoling Liu	excluded	Inclusion criteria were not met
[1381]	CHEN Y-H, LOU J-G, YANG Z-H, et al. Diagnosis, treatment, and prevention of severe acute hepatitis of unknown etiology in children [J]. World Journal of Pediatrics, 2022, 18(8): 538-44.	2022-12-08	Xiaoling Liu	excluded	Inclusion criteria were not met
[1382]	CHEN Z, DENG X, FANG L, et al. Epidemiological characteristics and transmission dynamics of the outbreak caused by the SARS-CoV-2 Omicron variant in Shanghai, China: a descriptive study [J]. medRxiv : the preprint server for health sciences, 2022.	2022-12-08	Xiaoling Liu	excluded	Inclusion criteria were not met
[1383]	CHENG A T, WATSON A L, PICARDO N. Lessons Learnt from the COVID-19 Pandemic in Pediatric Otolaryngology [J]. Current otorhinolaryngology reports, 2022: 1-8.	2022-12-08	Xiaoling Liu	excluded	Inclusion criteria were not met
[1384]	CHENG D, CHIU Y-W, HUANG S-W, et al. Genetic and Cross Neutralization Analyses of Coxsackievirus A16 Circulating in Taiwan from 1998 to 2021 Suggest Dominant Genotype B1 can Serve as Vaccine Candidate [J]. Viruses-Basel, 2022, 14(10).	2022-12-08	Xiaoling Liu	excluded	Inclusion criteria were not met
[1385]	CHENG J, FU J, TAN Q, et al. The regulation of ISG20 expression on SARS-CoV-2 infection in cancer patients and healthy individuals [J]. Frontiers in Immunology, 2022, 13.	2022-12-08	Xiaoling Liu	excluded	Inclusion criteria were not met
[1386]	CHENG J W C H, LAI K Y, YAM S W L, et al. Spinal muscular atrophy: Surviving respiratory failure, intensive care and pursuing creatively fulfilled life [J]. Pediatric Pulmonology, 2022, 57(7): 1799-801.	2022-12-08	Xiaoling Liu	excluded	Inclusion criteria were not met
[1387]	CHENG M P, PAPENBURG J, DESJARDINS M, et al. Diagnostic testing for severe acute respiratory syndrome–related coronavirus 2: A narrative review [J]. Annals Internal Medicine, 2020, 172(11): 726-34.	2022-12-08	Xiaoling Liu	excluded	Inclusion criteria were not met
[1388]	CHENG M-Y, HSIH W-H, HO M-W, et al. Younger adults with mild-to-moderate COVID-19 exhibited more prevalent olfactory dysfunction in Taiwan [J]. Journal of Microbiology Immunology and Infection, 2021, 54(5): 794-800.	2022-12-08	Xiaoling Liu	excluded	Inclusion criteria were not met
[1389]	CHENG T, LI Y, WANG L, et al. The comparison of clinical characteristics between imported and native cases of COVID-19 in China [J]. Journal Radiation Research and Applied Sciences, 2022, 15(3): 309-17.	2022-12-08	Xiaoling Liu	excluded	Inclusion criteria were not met
[1390]	CHENG T, LIU J, SUN W, et al. Congenital adrenal hyperplasia with homozygous and heterozygous mutations: a rare family case report [J]. BMC endocrine disorders, 2022, 22(1).	2022-12-08	Xiaoling Liu	excluded	Inclusion criteria were not met
[1391]	CHENG V C-C, WONG S-C, SO S Y-C, et al. Decreased Antibiotic Consumption Coincided with Reduction in Bacteremia Caused by Bacterial Species with Respiratory Transmission Potential during the COVID-19 Pandemic [J]. Antibiotics-Basel, 2022, 11(6).	2022-12-08	Xiaoling Liu	excluded	Inclusion criteria were not met
[1392]	CHENG Y, TENG H, XIAO Y, et al. Impact of SARS-CoV-2 Infection During Pregnancy on Infant Neurobehavioral Development: A Case-Control Study [J]. Frontiers in Pediatrics, 2021, 9.	2022-12-08	Xiaoling Liu	excluded	Inclusion criteria were not met
[1393]	CHERQAOUI B, KONé-PAUT I, YAGER H, et al. Delineating phenotypes of Kawasaki disease and SARS-CoV-2-related inflammatory multisystem syndrome: A French study and literature review [J]. Rheumatology (United Kingdom), 2021, 60(10): 4530-7.	2022-12-08	Xiaoling Liu	excluded	Inclusion criteria were not met
[1394]	CHEUNG P H H, CHAN C P, JIN D Y. Lessons learned from the fifth wave of COVID-19 in Hong Kong in early 2022 [J]. Emerging Microbes and, 2022, 11(1): 1072-8.	2022-12-08	Xiaoling Liu	excluded	Inclusion criteria were not met
[1395]	CHHABRA C, SOGI H P S, CHHABRA K G, et al. Social and behavioral determinants of early childhood caries: A cross-sectional study within region of Ambala, Haryana [J]. Journal of education and health promotion, 2022, 11: 168-.	2022-12-08	Xiaoling Liu	excluded	Inclusion criteria were not met
[1396]	CHI H, CHANG L, CHAO Y C, et al. Pathogenesis and Preventive Tactics of Immune-Mediated Non-Pulmonary COVID-19 in Children and Beyond [J]. International Journal Molecular Sciences, 2022, 23(22).	2022-12-08	Xiaoling Liu	excluded	Inclusion criteria were not met
[1397]	CHI H, CHANG L, CHAO Y-C, et al. Pathogenesis and Preventive Tactics of Immune-Mediated Non-Pulmonary COVID-19 in Children and Beyond [J]. International journal of molecular sciences, 2022, 23(22).	2022-12-08	Xiaoling Liu	excluded	Inclusion criteria were not met
[1398]	CHIABI A, FORGWEI M N, BISSONG M, et al. Trends in Pediatric Hospitalizations and Mortality during the COVID-19 Pandemic in an Urban Setting in Cameroon [J]. Journal of tropical pediatrics, 2022, 68(3).	2022-12-08	Xiaoling Liu	excluded	Inclusion criteria were not met
[1399]	CHIANG K C, KALANTAR-ZADEH K, GUPTA A. Thymic Dysfunction and Atrophy in COVID-19 Disease Complicated by Inflammation, Malnutrition and Cachexia [J]. Nutrition and health, 2022, 28(2): 199-206.	2022-12-08	Xiaoling Liu	excluded	Inclusion criteria were not met
[1400]	CHIANG Y C, LIN Y J, LI X, et al. Parents' right strategy on preventing youngsters' recent suicidal ideation: a 13-year prospective cohort study [J]. Journal of mental health (Abingdon, England), 2022, 31(3): 374-82.	2022-12-08	Xiaoling Liu	excluded	Inclusion criteria were not met
[1401]	CHIAVERINI A, GUIDI F, TORRESI M, et al. Phylogenetic Analysis and Genome-Wide Association Study Applied to an Italian Listeria monocytogenes Outbreak [J]. Frontiers in Microbiology, 2021, 12.	2022-12-08	Xiaoling Liu	excluded	Inclusion criteria were not met
[1402]	CHIBA S, SHINOHARA K. A predictive model to estimate fever after receipt of the second dose of Pfizer-BioNTech coronavirus disease 2019 vaccine: An observational cohort study [J]. Health science reports, 2022, 5(4): e742-e.	2022-12-08	Xiaoling Liu	excluded	Inclusion criteria were not met
[1403]	CHICTR. A Global, Multi-center, Randomized, Double-Blind, Placebo-controlled, Phase III Clinical Study to Evaluate the Protective Efficacy, Safety and Immunogenicity of SARS-CoV-2 mRNA Vaccine in Population Aged 18 Years and Older [J]. https://trialsearchwhoint/Trial2aspx?TrialID=ChiCTR2100049104, 2021.	2022-12-08	Xiaoling Liu	excluded	Inclusion criteria were not met
[1404]	CHICTR. A randomized, blinded, placebo-controlled phase I clinical trial of recombinant New Coronavirus virus vaccine (CHO cells) in the safety and tolerability of healthy people aged 3 to 17 years of age [J]. https://trialsearchwhoint/Trial2aspx?TrialID=ChiCTR2100048439, 2021.	2022-12-08	Xiaoling Liu	excluded	Inclusion criteria were not met
[1405]	CHICTR. Effect evaluation of mental health intervention for junior middle school students based on new media under the background of COVID-19 [J]. http://wwwwhoint/trialsearch/Trial2aspx?TrialID=ChiCTR2100041956, 2021.	2022-12-08	Xiaoling Liu	excluded	Inclusion criteria were not met
[1406]	CHICTR. Effects of high-intensity aerobic training with high protein diet in childhood obesity following COVID-19 infection [J]. http://wwwwhoint/trialsearch/Trial2aspx?TrialID=ChiCTR2100044026, 2021.	2022-12-08	Xiaoling Liu	excluded	Inclusion criteria were not met
[1407]	CHICTR. A Phase II clinical trial to evaluate the immunogenicity and safety of SARS-COV-2 mRNA Vaccine in Chinese healthy Adults aged 18 years old and above [J]. https://trialsearchwhoint/Trial2aspx?TrialID=ChiCTR2200057780, 2022.	2022-12-08	Xiaoling Liu	excluded	Inclusion criteria were not met
[1408]	CHIEM M, RAUOVA L, DIORIO C, et al. The Role of PF4 Antibodies in Pediatric Sars-Cov-2 Infections [J]. Blood, 2021, 138.	2022-12-08	Xiaoling Liu	excluded	Inclusion criteria were not met
[1409]	CHILDS L, DICK D W, FENG Z, et al. Modeling waning and boosting of COVID-19 in Canada with vaccination [J]. Epidemics, 2022, 39.	2022-12-08	Xiaoling Liu	excluded	Inclusion criteria were not met
[1410]	CHIN S E, BHAVSAR S M, CORSON A, et al. Cardiac Complications Associated with COVID-19, MIS-C, and mRNA COVID-19 Vaccination [J]. Pediatric cardiology, 2022, 43(3): 483-8.	2022-12-08	Xiaoling Liu	excluded	Inclusion criteria were not met
[1411]	CHINAWA A, ARONU A, OSSAI E, et al. Promotive factors associated with internalising symptoms amongst college students during the COVID-19 lockdown in Enugu metropolis, Nigeria [J]. South African Journal of Psychiatry, 2022, 28.	2022-12-08	Xiaoling Liu	excluded	Inclusion criteria were not met
[1412]	CHIODINI B, BELLOTTI A S, MORELLO W, et al. Relapse rate in children with nephrotic syndrome during the SARS-CoV-2 pandemic [J]. Pediatric nephrology (Berlin, Germany), 2022: 1-8.	2022-12-08	Xiaoling Liu	excluded	Inclusion criteria were not met
[1413]	CHIRUMBOLO S. Myopericarditis in young subjects after vaccination, clearing the clouds of misunderstanding [J]. Journal Medical Virology, 2022, 94(11): 5080-1.	2022-12-08	Xiaoling Liu	excluded	Inclusion criteria were not met
[1414]	CHITSAZAN M, CHITSAZAN M, AMIN A, et al. Inpatient cardiology consultation for COVID-19: What are cardiologists' diagnostic approaches? [J]. Research in Cardiovascular Medicine, 2022, 11(1): 6-12.	2022-12-08	Xiaoling Liu	excluded	Inclusion criteria were not met
[1415]	CHIU H, VARGO E J. Bullying and other risk factors related to adolescent suicidal behaviours in the Philippines: a look into the 2011 GSHS Survey [J]. BMC Psychiatry, 2022, 22(1): 445.	2022-12-08	Xiaoling Liu	excluded	Inclusion criteria were not met
[1416]	CHIU H-Y R, HWANG C-K, CHEN S-Y, et al. Machine learning for emerging infectious disease field responses [J]. Scientific Reports, 2022, 12(1).	2022-12-08	Xiaoling Liu	excluded	Inclusion criteria were not met
[1417]	CHIU S-C, HU S-C, LIAO L-M, et al. Norovirus Genogroup II Epidemics and the Potential Effect of Climate Change on Norovirus Transmission in Taiwan [J]. Viruses-Basel, 2022, 14(3).	2022-12-08	Xiaoling Liu	excluded	Inclusion criteria were not met
[1418]	CHIU S S, COWLING B J, PEIRIS J S M, et al. Effects of Nonpharmaceutical COVID-19 Interventions on Pediatric Hospitalizations for Other Respiratory Virus Infections, Hong Kong [J]. Emerging infectious diseases, 2022, 28(1): 62-8.	2022-12-08	Xiaoling Liu	excluded	Inclusion criteria were not met
[1419]	CHIU Y-T, TIEN N, LIN H-C, et al. Detection of respiratory pathogens by application of multiplex PCR panel during early period of COVID-19 pandemic in a tertiary hospital in Central Taiwan [J]. Journal of microbiology, immunology, and infection = Wei mian yu gan ran za zhi, 2021.	2022-12-08	Xiaoling Liu	excluded	Inclusion criteria were not met
[1420]	CHIUMENTO G, YOUSEY-HINDES K, EDMUNDSON A, et al. Persistence of racial/ethnic and socioeconomic status disparities among non-institutionalized patients hospitalized with COVID-19 in Connecticut, July to December 2020 [J]. Influenza and other respiratory viruses, 2022, 16(3): 532-41.	2022-12-08	Xiaoling Liu	excluded	Inclusion criteria were not met
[1421]	CHIUPPESI F, ZAIA J A, FRANKEL P H, et al. Safety and immunogenicity of a synthetic multiantigen modified vaccinia virus Ankara-based COVID-19 vaccine (COH04S1): an open-label and randomised, phase 1 trial [J]. The lancet Microbe, 2022, 3(4): e252‐e64.	2022-12-08	Xiaoling Liu	excluded	Inclusion criteria were not met
[1422]	CHO H. A Study on Animism Beyond Humanity in Animal Folklore [J]. Journal of Korean Oral Literature, 2022, 65: 271-302.	2022-12-08	Xiaoling Liu	excluded	Inclusion criteria were not met
[1423]	CHOCKALINGAM P, NATARAJAN V, SEKAR T. A survey-based comparison of cardiovascular health risk behaviours in Indian men and women during the pandemic [J]. European Heart Journal, 2022, 43.	2022-12-08	Xiaoling Liu	excluded	Inclusion criteria were not met
[1424]	CHOE M, MARTINEZ C, KRANCE R, et al. Acute exacerbation of graft-versus-host disease following SARS-CoV2 infection after hematopoietic stem cell transplant in two pediatric patients [J]. Pediatric Blood & Cancer, 2022, 69(10).	2022-12-08	Xiaoling Liu	excluded	Inclusion criteria were not met
[1425]	CHOI A. A Study on Filicide Suicide Cases: Focusing on Major Newspaper [J]. The Journal of Humanities and Social science, 2022, 13(4): 2245-60.	2022-12-08	Xiaoling Liu	excluded	Inclusion criteria were not met
[1426]	CHOI J H, CHOI S H, YUN K W. Risk Factors for Severe COVID-19 in Children: A Systematic Review and Meta-Analysis [J]. Journal of Korean medical science, 2022, 37(5): e35.	2022-12-08	Xiaoling Liu	excluded	Inclusion criteria were not met
[1427]	CHOI J H, KANG K-S, HAN K H. Two adolescent cases of acute tubulointerstitial nephritis after second dose of COVID-19 mRNA vaccine [J]. Human vaccines & immunotherapeutics, 2022, 18(5).	2022-12-08	Xiaoling Liu	excluded	Inclusion criteria were not met
[1428]	CHOI J-W, HONG S-U. An Analysis on the Actual Conditions and Countermeasures of School Violence [J]. Industry Promotion Research, 2022, 7(3): 53-63.	2022-12-08	Xiaoling Liu	excluded	Inclusion criteria were not met
[1429]	CHOI K, KIM M, LEE S M, et al. Exercise-based pulmonary rehabilitation for a post-COVID-19 pulmonary fibrosis patient A case report [J]. Medicine, 2021, 100(47).	2022-12-08	Xiaoling Liu	excluded	Inclusion criteria were not met
[1430]	CHOI K H, PARK S C. An increasing tendency of precocious puberty among Korean children from the perspective of COVID-19 pandemic effect [J]. Front Pediatr, 2022, 10: 968511.	2022-12-08	Xiaoling Liu	excluded	Inclusion criteria were not met
[1431]	CHOI K Y, CHUN R K M, TANG W C, et al. Evaluation of an Optical Defocus Treatment for Myopia Progression Among Schoolchildren During the COVID-19 Pandemic [J]. Jama Network Open, 2022, 5(1).	2022-12-08	Xiaoling Liu	excluded	Inclusion criteria were not met
[1432]	CHOI R, NAGAPPAN A, KOPYTO D, et al. Pregnant at the start of the pandemic: a content analysis of COVID-19-related posts on online pregnancy discussion boards [J]. Bmc Pregnancy and Childbirth, 2022, 22(1).	2022-12-08	Xiaoling Liu	excluded	Inclusion criteria were not met
[1433]	CHOI S-G. Spirituality Honoring the Body [J]. Theology and Praxis, 2022, 78: 103-30.	2022-12-08	Xiaoling Liu	excluded	Inclusion criteria were not met
[1434]	CHOI U Y, JUNG S E, KIM M S, et al. Analysis of a COVID-19 Prescreening Process in an Outpatient Clinic at a University Hospital during the COVID-19 Pandemic [J]. Journal of Korean medical science, 2021, 36(42).	2022-12-08	Xiaoling Liu	excluded	Inclusion criteria were not met
[1435]	CHOI Y, OH A, LEE Y, et al. Unfavorable clinical outcomes in patients with carbamoyl phosphate synthetase 1 deficiency [J]. Clinica Chimica Acta, 2022, 526: 55-61.	2022-12-08	Xiaoling Liu	excluded	Inclusion criteria were not met
[1436]	CHOI Y J, LEE K S, LEE Y S, et al. Analysis of the Association Among Air Pollutants, Allergenic Pollen, and Respiratory Virus Infection of Children in Guri, Korea During Recent 5 Years [J]. Allergy, asthma & immunology research, 2022, 14(3): 289-99.	2022-12-08	Xiaoling Liu	excluded	Inclusion criteria were not met
[1437]	CHOI Y-J, LEE K S, LEE Y-S, et al. Analysis of the Association Among Air Pollutants, Allergenic Pollen, and Respiratory Virus Infection of Children in Guri, Korea During Recent 5 Years [J]. Allergy Asthma & Immunology Research, 2022, 14(3): 289-99.	2022-12-08	Xiaoling Liu	excluded	Inclusion criteria were not met
[1438]	CHOI Y Y, CHOI S-H, CHOI J H, et al. SARS-CoV-2-Na?ve Korean Children and Adolescents Hospitalized With COVID-19 in 2021 [J]. Journal of Korean medical science, 2022, 37(42).	2022-12-08	Xiaoling Liu	excluded	Inclusion criteria were not met
[1439]	CHOI Y Y, JOO S. Outcomes of Late-Preterm and Term Infants Born to SARS-CoV-2-Positive Mothers [J]. Journal of Korean medical science, 2022, 37(18).	2022-12-08	Xiaoling Liu	excluded	Inclusion criteria were not met
[1440]	CHOI Y Y, KIM Y S, LEE S Y, et al. Croup as a Manifestation of SARS-CoV-2 Omicron Variant Infection in Young Children [J]. Journal of Korean medical science, 2022, 37(20).	2022-12-08	Xiaoling Liu	excluded	Inclusion criteria were not met
[1441]	CHOJECKA D, PYTLOS J, ZAWADKA M, et al. How to Maintain Safety and Maximize the Efficacy of Cardiopulmonary Resuscitation in COVID-19 Patients: Insights from the Recent Guidelines [J]. Journal of Clinical Medicine, 2021, 10(23).	2022-12-08	Xiaoling Liu	excluded	Inclusion criteria were not met
[1442]	CHOO S J, LEE H G, KIM C J, et al. Severe hypernatremia in soft drink ketoacidosis and hyperglycemic hyperosmolar state at the onset of type 2 diabetes mellitus: a case series of three adolescents [J]. Clinical pediatric endocrinology : case reports and clinical investigations : official journal of the Japanese Society for Pediatric Endocrinology, 2022, 31(2): 81-6.	2022-12-08	Xiaoling Liu	excluded	Inclusion criteria were not met
[1443]	CHORY A, NYANDIKO W, ASHIMOSI C, et al. Social Stigma Related to COVID-19 Disease Described by Primary and Secondary School Teachers and Adolescents Living With HIV in Western Kenya [J]. Frontiers in public health, 2021, 9: 757267.	2022-12-08	Xiaoling Liu	excluded	Inclusion criteria were not met
[truncated: 6,658 more rows]
